# Supplementary material for: Sox9 regulates alternative splicing and pancreatic beta cell function
Source: Nat Commun. 2024 Jan 18;15:588. doi: 10.1038/s41467-023-44384-8 (PMC10796970; doi:10.1038/s41467-023-44384-8)
Supplement: Supplementary file 4 — Supplementary Data S1 [file 41467_2023_44384_MOESM4_ESM.xlsx]

## Sheet: Supplementary Data S1
Gene ID	Gene name	p value	q value	Fold change (KO vs WT)
ENSMUSG00000042195	Slc35f2	4.61e-08	6.7e-05	4.93987
ENSMUSG00000032291	Crabp1	3.37e-07	0.000283	4.73267
ENSMUSG00000021250	Fos	1.51e-05	0.00363438	3.45012
ENSMUSG00000055069	Rab39	6.34e-44	1.01e-39	2.72572
ENSMUSG00000024190	Dusp1	2.47e-06	0.00109949	2.63243
ENSMUSG00000038418	Egr1	5.33e-05	0.00968956	2.54459
ENSMUSG00000115486	Gm49017	0.000541	0.0463098	2.53152
ENSMUSG00000049892	Rasd1	3.02e-07	0.000268	2.48957
ENSMUSG00000052684	Jun	0.000342	0.0329184	2.20875
ENSMUSG00000055148	Klf2	0.000173	0.0223535	1.96264
ENSMUSG00000045903	Npas4	0.000327	0.0319738	1.96119
ENSMUSG00000053560	Ier2	0.000133	0.0183173	1.95712
ENSMUSG00000091956	C2cd4b	2.74e-05	0.00584205	1.90955
ENSMUSG00000020423	Btg2	8.34e-05	0.0130737	1.80504
ENSMUSG00000072852	2310040G07Rik	0.000193	0.0233515	1.78303
ENSMUSG00000047990	C2cd4a	3.59e-06	0.00142775	1.74128
ENSMUSG00000098132	Rassf10	4.36e-06	0.00155025	1.60152
ENSMUSG00000038393	Txnip	2.13e-06	0.000974	1.58556
ENSMUSG00000074472	Zfp872	0.000278	0.0292038	1.56736
ENSMUSG00000038894	Irs2	9.13e-08	0.000112	1.33926
ENSMUSG00000003545	Fosb	6.54e-05	0.0112478	1.32599
ENSMUSG00000000078	Klf6	7.32e-08	9.75e-05	1.32561
ENSMUSG00000055200	Sertad3	1.19e-05	0.00311652	1.29677
ENSMUSG00000037573	Tob1	3.71e-07	0.000283	1.23885
ENSMUSG00000002083	Bbc3	1.58e-07	0.000181	1.23034
ENSMUSG00000083695	Rnf138rt1	0.000315	0.031489	1.18582
ENSMUSG00000067279	Ppp1r3c	1.75e-06	0.000822	1.1745
ENSMUSG00000024965	Fermt3	4.53e-06	0.00157415	1.13694
ENSMUSG00000026034	Clk1	2.8e-10	7.45e-07	1.11926
ENSMUSG00000062743	Zfp677	1.8e-07	0.000192	1.10726
ENSMUSG00000034936	Arl4d	3.49e-12	1.39e-08	1.05526
ENSMUSG00000026709	Dars2	1.6e-06	0.000777	1.00666
ENSMUSG00000028035	Dnajb4	9.97e-05	0.0149072	1.00448
ENSMUSG00000068394	Cep152	7.89e-06	0.00233644	1.00309
ENSMUSG00000054364	Rhob	0.000406	0.038023	0.991116
ENSMUSG00000044548	Dact1	5.16e-05	0.00949014	0.967141
ENSMUSG00000035370	Gm49322	0.00017	0.0221038	0.958597
ENSMUSG00000024186	Rgs11	2.34e-13	1.87e-09	0.943547
ENSMUSG00000059540	Tcea2	0.000178	0.0227673	0.887034
ENSMUSG00000067235	H2-Q10	0.000103	0.0151794	0.863481
ENSMUSG00000042138	Msantd2	0.000333	0.0322938	0.854362
ENSMUSG00000036202	Rif1	4.18e-06	0.00152085	0.851564
ENSMUSG00000034460	Six4	8.81e-12	2.82e-08	0.846666
ENSMUSG00000020482	Ccdc117	1.19e-06	0.000636	0.84584
ENSMUSG00000046567	4930430F08Rik	0.000189538	0.0231453	0.845004
ENSMUSG00000029208	Guf1	1.07e-05	0.00289904	0.793811
ENSMUSG00000037266	Rsrp1	2.04e-07	0.000204	0.790373
ENSMUSG00000008348	Ubc	0.000184	0.0230268	0.787004
ENSMUSG00000020288	Ahsa2	3.72e-05	0.0074301	0.780093
ENSMUSG00000028621	Cyb5rl	0.000382	0.0361763	0.773934
ENSMUSG00000022528	Hes1	0.000547	0.0463219	0.770548
ENSMUSG00000004360	9330159F19Rik	9.16e-07	0.000523	0.765529
ENSMUSG00000034640	Tiparp	1.34e-06	0.00069	0.762839
ENSMUSG00000050240	Hic2	3.66e-06	0.00142775	0.759841
ENSMUSG00000038630	Zkscan16	6.14e-06	0.00196413	0.751545
ENSMUSG00000018861	Fdxr	0.000113	0.0162296	0.743191
ENSMUSG00000055980	Irs1	8.17e-05	0.0129471	0.739576
ENSMUSG00000038271	Iffo1	5.53e-07	0.000385	0.72681
ENSMUSG00000096780	Tmem181b-ps	7.97e-07	0.00049	0.664623
ENSMUSG00000048826	Dact2	6.03e-07	0.000386	0.662848
ENSMUSG00000001901	Kcnh6	2.55e-08	4.53e-05	0.661028
ENSMUSG00000000214	Th	0.000119	0.0167715	0.653641
ENSMUSG00000006241	Ccdc159	0.000134	0.0183252	0.650296
ENSMUSG00000032580	Rbm5	4.42e-07	0.000321	0.649926
ENSMUSG00000054939	Zfp174	0.00012	0.0167715	0.627113
ENSMUSG00000062044	Lmtk3	0.000116	0.0165325	0.612865
ENSMUSG00000041096	Tspyl2	1.64e-05	0.00381208	0.60173
ENSMUSG00000027829	Ccnl1	0.000269	0.0286686	0.600322
ENSMUSG00000062040	Zfp27	0.000362	0.0344753	0.594856
ENSMUSG00000054517	Trim65	0.000489	0.0431126	0.58583
ENSMUSG00000035840	Lysmd3	0.000195	0.0234094	0.578762
ENSMUSG00000035597	Prpf39	0.000328	0.0319738	0.573644
ENSMUSG00000020653	Klf11	0.000356	0.0341075	0.572632
ENSMUSG00000022228	Zscan26	1.12e-06	0.00062	0.568191
ENSMUSG00000037730	Mynn	0.000294	0.0301337	0.558122
ENSMUSG00000063488	Zkscan7	0.000242	0.0273327	0.556651
ENSMUSG00000111063	Zkscan7	0.000242	0.0273327	0.556651
ENSMUSG00000022858	Tra2b	1.75e-05	0.00400508	0.53623
ENSMUSG00000020160	Meis1	4.26e-05	0.00801585	0.529466
ENSMUSG00000041930	Fam222a	0.00049	0.0431126	0.527963
ENSMUSG00000009418	Nav1	7.16e-05	0.0119249	0.526654
ENSMUSG00000021495	Fam193b	2.83e-05	0.00594846	0.51874
ENSMUSG00000020156	Pwwp3a	0.000541	0.0463098	0.517921
ENSMUSG00000035187	Nkx6-1	2.07e-05	0.00460988	0.517178
ENSMUSG00000051495	Irf2bp2	2.16e-05	0.00474008	0.516317
ENSMUSG00000039210	Gpatch2	9.14e-05	0.0140526	0.500181
ENSMUSG00000005373	Mlxipl	3.86e-05	0.00762245	0.499446
ENSMUSG00000019900	Rfx6	4.14e-05	0.00794892	0.480102
ENSMUSG00000053460	Ggcx	0.000125	0.0174304	0.477617
ENSMUSG00000103019	Ggcx	0.000125	0.0174304	0.477617
ENSMUSG00000036822	Topors	0.000284	0.0295297	0.46596
ENSMUSG00000028820	Sfpq	7.23e-05	0.0119249	0.464837
ENSMUSG00000010067	Rassf1	0.000229	0.0265056	0.450396
ENSMUSG00000054499	Dedd2	0.000248	0.027758	0.447697
ENSMUSG00000042625	Safb2	0.000416	0.0384447	0.435547
ENSMUSG00000072501	Phf20l1	0.000471	0.0418581	0.434132
ENSMUSG00000049516	Spty2d1	0.000506	0.0441377	0.403665
ENSMUSG00000032501	Trib1	0.00042	0.0386378	-0.414967
ENSMUSG00000037887	Dusp8	0.000324	0.0319491	-0.421603
ENSMUSG00000053931	Cnn3	0.000189	0.0231453	-0.43266
ENSMUSG00000034300	Fam53c	0.000184	0.0230268	-0.438832
ENSMUSG00000046761	Fam83h	0.000463	0.0414216	-0.439859
ENSMUSG00000022951	Rcan1	0.000436	0.03986	-0.443635
ENSMUSG00000042675	Ypel3	0.000311	0.031489	-0.443799
ENSMUSG00000000303	Cdh1	0.000166	0.0217698	-0.444763
ENSMUSG00000020189	Osbpl8	0.000459	0.0412139	-0.456969
ENSMUSG00000015944	Castor2	0.000184	0.0230268	-0.459861
ENSMUSG00000022897	Dyrk1a	0.000267	0.0286279	-0.461275
ENSMUSG00000029397	Rchy1	0.000262	0.0283715	-0.469682
ENSMUSG00000020536	Llgl1	0.000439	0.03986	-0.471127
ENSMUSG00000010095	Slc3a2	5.69e-05	0.0102273	-0.474321
ENSMUSG00000041609	Bicdl1	0.000572	0.0478662	-0.481415
ENSMUSG00000025037	Maoa	0.000563	0.0474423	-0.485202
ENSMUSG00000030341	Tnfrsf1a	0.000403	0.0379446	-0.486882
ENSMUSG00000049807	Arhgap23	0.00024	0.0273327	-0.488586
ENSMUSG00000017802	Retreg3	4.31e-05	0.00802255	-0.489758
ENSMUSG00000042105	Inpp5f	3.33e-05	0.00682416	-0.496288
ENSMUSG00000029426	Scarb2	6.76e-05	0.0113865	-0.496354
ENSMUSG00000074918	Inafm2	4.16e-05	0.00794892	-0.498402
ENSMUSG00000064345	mt-Nd2	0.000254	0.0278187	-0.503222
ENSMUSG00000031799	Tpm4	1.52e-05	0.00363438	-0.504653
ENSMUSG00000000275	Trim25	2.73e-05	0.00584205	-0.510764
ENSMUSG00000036461	Elf1	1.07e-05	0.00289904	-0.515784
ENSMUSG00000005268	Prlr	0.000106	0.0154726	-0.521693
ENSMUSG00000044813	Shb	0.000251	0.027758	-0.524116
ENSMUSG00000024098	Twsg1	0.000211	0.0249896	-0.52544
ENSMUSG00000024807	Syvn1	3.16e-05	0.00655462	-0.526958
ENSMUSG00000036052	Dnajb5	0.000317	0.031489	-0.527805
ENSMUSG00000070473	Cldn3	1.11e-05	0.00296847	-0.528735
ENSMUSG00000045176	Borcs6	0.000316	0.031489	-0.528767
ENSMUSG00000050912	Tmem123	6.52e-06	0.00204433	-0.530608
ENSMUSG00000001910	Nacc1	7.93e-05	0.0128025	-0.535132
ENSMUSG00000027177	Hipk3	0.000218	0.0254521	-0.536255
ENSMUSG00000045394	Epcam	0.000546	0.0463219	-0.539543
ENSMUSG00000037703	Lzts3	1.58e-05	0.00372546	-0.544748
ENSMUSG00000025612	Bach1	4.08e-06	0.00151787	-0.552971
ENSMUSG00000058881	Zfp516	8.57e-06	0.00244793	-0.55573
ENSMUSG00000035498	Cdcp1	3.33e-06	0.00140314	-0.568663
ENSMUSG00000032220	Myo1e	0.000136	0.0184603	-0.570333
ENSMUSG00000078681	Tm2d3	0.000279	0.0292038	-0.572073
ENSMUSG00000050821	Fam131a	2.01e-05	0.00453051	-0.575527
ENSMUSG00000041607	Mbp	5.79e-05	0.0102985	-0.578978
ENSMUSG00000042608	Stk40	0.000139	0.0186696	-0.579744
ENSMUSG00000031628	Casp3	0.000215	0.0253119	-0.580352
ENSMUSG00000031709	Tbc1d9	0.000508	0.0441377	-0.591828
ENSMUSG00000021360	Gcnt2	1.46e-06	0.000729	-0.5975
ENSMUSG00000024789	Jak2	0.000252	0.027758	-0.605693
ENSMUSG00000060519	Tor3a	5.25e-06	0.0017489	-0.625001
ENSMUSG00000052310	Slc39a1	0.000187	0.0231453	-0.626289
ENSMUSG00000022270	Retreg1	0.000103	0.0151794	-0.631084
ENSMUSG00000024539	Ptpn2	1.36e-05	0.00351338	-0.636984
ENSMUSG00000001473	Tubb6	3.61e-07	0.000283	-0.638786
ENSMUSG00000000982	Ccl3	4.75e-06	0.00161524	-0.651912
ENSMUSG00000039899	Fgl2	0.000294	0.0301337	-0.656103
ENSMUSG00000048756	Foxo3	0.00045	0.0406696	-0.657263
ENSMUSG00000020134	Peli1	7.64e-06	0.00230656	-0.676924
ENSMUSG00000021133	Susd6	9.8e-05	0.0147838	-0.693043
ENSMUSG00000063550	Nup98	4.17e-05	0.00794892	-0.694821
ENSMUSG00000024063	Lbh	1.46e-05	0.00363438	-0.725481
ENSMUSG00000046719	Nxph3	0.000271	0.0286811	-0.732715
ENSMUSG00000033355	Rtp4	0.00016	0.0212919	-0.750282
ENSMUSG00000030739	Myh14	6.22e-05	0.010809	-0.75147
ENSMUSG00000019564	Arid3a	1.42e-05	0.00361174	-0.755394
ENSMUSG00000032252	Glce	3.94e-06	0.00149992	-0.759753
ENSMUSG00000022464	Slc38a4	0.000243	0.0273327	-0.763316
ENSMUSG00000037536	Fbxo34	3.55e-05	0.00719492	-0.769268
ENSMUSG00000025959	Klf7	0.000307	0.0312435	-0.770136
ENSMUSG00000047832	Cdca4	2.84e-07	0.000268	-0.770921
ENSMUSG00000032338	Hcn4	5.37e-06	0.00175295	-0.783549
ENSMUSG00000013089	Etv5	0.000256	0.0278698	-0.803493
ENSMUSG00000026821	Ralgds	0.000166	0.0217698	-0.811704
ENSMUSG00000041313	Slc7a1	9.58e-05	0.0145887	-0.825184
ENSMUSG00000072620	Slfn2	0.000515	0.0445542	-0.827599
ENSMUSG00000116022	Slfn2	0.000515	0.0445542	-0.827599
ENSMUSG00000115991	Slfn2	0.000515	0.0445542	-0.827599
ENSMUSG00000115954	Slfn2	0.000515	0.0445542	-0.827599
ENSMUSG00000045314	Sowahb	8.87e-07	0.000523	-0.833192
ENSMUSG00000017204	Gsdma	0.000409	0.03808	-0.838487
ENSMUSG00000027087	Itgav	3.03e-08	4.85e-05	-0.872726
ENSMUSG00000039159	Ube2h	5.88e-07	0.000386	-0.876328
ENSMUSG00000039202	Abhd2	9.85e-06	0.0027637	-0.896714
ENSMUSG00000021636	Marveld2	6.69e-05	0.01138	-0.918039
ENSMUSG00000001020	S100a4	8.99e-05	0.0139552	-0.956526
ENSMUSG00000036390	Gadd45a	1.61e-12	8.61e-09	-0.965689
ENSMUSG00000027399	Il1a	6.2e-05	0.010809	-1.14599
ENSMUSG00000021638	Ocln	2.18e-08	4.36e-05	-1.16846
ENSMUSG00000047501	Cldn4	8e-05	0.0128025	-1.17297
ENSMUSG00000032715	Trib3	7.69e-05	0.01256	-1.17814
ENSMUSG00000032643	Fhl3	0.000197	0.0235508	-1.18034
ENSMUSG00000049939	Lrrc4	8.37e-06	0.0024346	-1.18331
ENSMUSG00000030203	Dusp16	7.14e-06	0.00219654	-1.29049
ENSMUSG00000026981	Il1rn	3.66e-06	0.00142775	-1.37303
ENSMUSG00000058056	Palld	2.73e-06	0.00117943	-1.8637
ENSMUSG00000022126	Acod1	0.00023	0.0265056	-1.95994
ENSMUSG00000028655	Mfsd2a	1.28e-09	2.93e-06	-2.39028
ENSMUSG00000097919	Gm27021	1.5e-05	0.00363438	-3.42195
Supplementary Data S1. List of differentially expressed genes between Sox9 knockout (KO) islets and control (WT) islets. Upregulated genes are shown in red and downregulated genes are shown in cyan.
