# Supplementary material for: Sox9 regulates alternative splicing and pancreatic beta cell function
Source: Nat Commun. 2024 Jan 18;15:588. doi: 10.1038/s41467-023-44384-8 (PMC10796970; doi:10.1038/s41467-023-44384-8)
Supplement: Supplementary file 5 — Supplementary Data S2 [file 41467_2023_44384_MOESM5_ESM.xlsx]

## Sheet: GO terms Biological Process
GO	Term	Count	%	PValue	List Total	Pop Hits	Pop Total	Fold Enrichment	Bonferroni	Benjamini	FDR
GO:0031323	Regulation of cellular metabolic process	91	50	2.29572e-11	159	5673	18082	1.82422	7.4542e-08	7.4542e-08	4.17026e-08
GO:0051252	Regulation of RNA metabolic process	66	36.2637	5.35668e-10	159	3575	18082	2.09951	1.73931e-06	4.34828e-07	9.73061e-07
GO:0006351	Transcription, DNA-templated	60	32.967	1.36386e-09	159	3129	18082	2.1807	4.42845e-06	7.38076e-07	2.47751e-06
GO:0010468	Regulation of gene expression	71	39.011	7.48647e-09	159	4268	18082	1.89184	2.43083e-05	2.70095e-06	1.35994e-05
GO:0031399	Regulation of protein modification process	35	19.2308	1.13456e-06	159	1618	18082	2.46002	0.00367715	0.000102326	0.00206096
GO:0009725	Response to hormone	23	12.6374	2.85176e-06	159	822	18082	3.18204	0.00921693	0.000243646	0.0051802
GO:0010646	Regulation of cell communication	48	26.3736	3.51523e-06	159	2785	18082	1.96004	0.0113491	0.000285309	0.00638536
GO:0001933	Negative regulation of protein phosphorylation	15	8.24176	1.14262e-05	159	400	18082	4.26462	0.0364211	0.000579534	0.020754
GO:1902531	Regulation of intracellular signal transduction	31	17.033	2.78532e-05	159	1552	18082	2.27153	0.0864714	0.00115882	0.0505843
GO:0040012	Regulation of locomotion	21	11.5385	3.14965e-05	159	819	18082	2.91598	0.0972148	0.00129373	0.0571991
GO:0030855	Epithelial cell differentiation	18	9.89011	4.01566e-05	159	633	18082	3.23384	0.122248	0.00158887	0.0729209
GO:0033554	Cellular response to stress	32	17.5824	5.44774e-05	159	1690	18082	2.15334	0.162131	0.00190027	0.098914
Supplementary Data S2. Gene Ontology analysis for Biological Processes

## Sheet: GO-0031323
GO:0031323			Regulation of cellular metabolic process
		ID	Gene Name
		Arid3a	AT rich interactive domain 3A (BRIGHT-like)(Arid3a)
		Btg2	B cell translocation gene 2, anti-proliferative(Btg2)
		Bbc3	BCL2 binding component 3(Bbc3)
		Bach1	BTB and CNC homology 1, basic leucine zipper transcription factor 1(Bach1)
		Clk1	CDC-like kinase 1(Clk1)
		Dnajb5	DnaJ heat shock protein family (Hsp40) member B5(Dnajb5)
		Elf1	E74-like factor 1(Elf1)
		Fosb	FBJ osteosarcoma oncogene B(Fosb)
		Fos	FBJ osteosarcoma oncogene(Fos)
		Gpatch2	G patch domain containing 2(Gpatch2)
		Guf1	GUF1 homolog, GTPase(Guf1)
		Jak2	Janus kinase 2(Jak2)
		Klf11	Kruppel-like factor 11(Klf11)
		Klf2	Kruppel-like factor 2 (lung)(Klf2)
		Klf6	Kruppel-like factor 6(Klf6)
		Klf7	Kruppel-like factor 7 (ubiquitous)(Klf7)
		Mlxipl	MLX interacting protein-like(Mlxipl)
		Meis1	Meis homeobox 1(Meis1)
		Nkx6-1	NK6 homeobox 1(Nkx6-1)
		Phf20l1	PHD finger protein 20-like 1(Phf20l1)
		Rasd1	RAS, dexamethasone-induced 1(Rasd1)
		Rbm5	RNA binding motif protein 5(Rbm5)
		Rassf1	Ras association (RalGDS/AF-6) domain family member 1(Rassf1)
		Sertad3	SERTA domain containing 3(Sertad3)
		Spty2d1	SPT2, Suppressor of Ty, domain containing 1 (S. cerevisiae)(Spty2d1)
		Tspyl2	TSPY-like 2(Tspyl2)
		Acod1	aconitate decarboxylase 1(Acod1)
		Cdh1	cadherin 1(Cdh1)
		Casp3	caspase 3(Casp3)
		Ccl3	chemokine (C-C motif) ligand 3(Ccl3)
		Ccnl1	cyclin L1(Ccnl1)
		Dedd2	death effector domain-containing DNA binding protein 2(Dedd2)
		Dact1	dishevelled-binding antagonist of beta-catenin 1(Dact1)
		Dusp1	dual specificity phosphatase 1(Dusp1)
		Dusp16	dual specificity phosphatase 16(Dusp16)
		Dusp8	dual specificity phosphatase 8(Dusp8)
		Dyrk1a	dual-specificity tyrosine-(Y)-phosphorylation regulated kinase 1a(Dyrk1a)
		Egr1	early growth response 1(Egr1)
		Epcam	epithelial cell adhesion molecule(Epcam)
		Etv5	ets variant 5(Etv5)
		Foxo3	forkhead box O3(Foxo3)
		Gcnt2	glucosaminyl (N-acetyl) transferase 2, I-branching enzyme(Gcnt2)
		Gadd45a	growth arrest and DNA-damage-inducible 45 alpha(Gadd45a)
		Hes1	hairy and enhancer of split 1 (Drosophila)(Hes1)
		Hipk3	homeodomain interacting protein kinase 3(Hipk3)
		Hic2	hypermethylated in cancer 2(Hic2)
		Inpp5f	inositol polyphosphate-5-phosphatase F(Inpp5f)
		Irs1	insulin receptor substrate 1(Irs1)
		Irs2	insulin receptor substrate 2(Irs2)
		Itgav	integrin alpha V(Itgav)
		Irf2bp2	interferon regulatory factor 2 binding protein 2(Irf2bp2)
		Il1a	interleukin 1 alpha(Il1a)
		Il1rn	interleukin 1 receptor antagonist(Il1rn)
		Jun	jun proto-oncogene(Jun)
		Lmtk3	lemur tyrosine kinase 3(Lmtk3)
		Lrrc4	leucine rich repeat containing 4(Lrrc4)
		Lbh	limb-bud and heart(Lbh)
		Mynn	myoneurin(Mynn)
		Npas4	neuronal PAS domain protein 4(Npas4)
		Nacc1	nucleus accumbens associated 1, BEN and BTB (POZ) domain containing(Nacc1)
		Osbpl8	oxysterol binding protein-like 8(Osbpl8)
		Peli1	pellino 1(Peli1)
		Prlr	prolactin receptor(Prlr)
		Ptpn2	protein tyrosine phosphatase, non-receptor type 2(Ptpn2)
		Rcan1	regulator of calcineurin 1(Rcan1)
		Rfx6	regulatory factor X, 6(Rfx6)
		Rif1	replication timing regulatory factor 1(Rif1)
		Rchy1	ring finger and CHY zinc finger domain containing 1(Rchy1)
		Rnf138rt1	ring finger protein 138, retrogene 1(Rnf138rt1)
		Safb2	scaffold attachment factor B2(Safb2)
		Stk40	serine/threonine kinase 40(Stk40)
		Six4	sine oculis-related homeobox 4(Six4)
		Sfpq	splicing factor proline/glutamine rich (polypyrimidine tract binding protein associated)(Sfpq)
		Shb	src homology 2 domain-containing transforming protein B(Shb)
		Txnip	thioredoxin interacting protein(Txnip)
		Topors	topoisomerase I binding, arginine/serine-rich(Topors)
		Tcea2	transcription elongation factor A (SII), 2(Tcea2)
		Tob1	transducer of ErbB-2.1(Tob1)
		Tra2b	transformer 2 beta homolog (Drosophila)(Tra2b)
		Trib1	tribbles pseudokinase 1(Trib1)
		Trib3	tribbles pseudokinase 3(Trib3)
		Trim25	tripartite motif-containing 25(Trim25)
		Tnfrsf1a	tumor necrosis factor receptor superfamily, member 1a(Tnfrsf1a)
		Twsg1	twisted gastrulation BMP signaling modulator 1(Twsg1)
		Zscan26	zinc finger and SCAN domain containing 26(Zscan26)
		Zfp174	zinc finger protein 174(Zfp174)
		Zfp27	zinc finger protein 27(Zfp27)
		Zfp516	zinc finger protein 516(Zfp516)
		Zfp677	zinc finger protein 677(Zfp677)
		Zfp872	zinc finger protein 872(Zfp872)
		Zkscan16	zinc finger with KRAB and SCAN domains 16(Zkscan16)

## Sheet: GO-0051252
GO:0051252			Regulation of RNA metabolic process
		ID	Gene Name
		Arid3a	AT rich interactive domain 3A (BRIGHT-like)(Arid3a)
		Btg2	B cell translocation gene 2, anti-proliferative(Btg2)
		Bach1	BTB and CNC homology 1, basic leucine zipper transcription factor 1(Bach1)
		Clk1	CDC-like kinase 1(Clk1)
		Dnajb5	DnaJ heat shock protein family (Hsp40) member B5(Dnajb5)
		Elf1	E74-like factor 1(Elf1)
		Fosb	FBJ osteosarcoma oncogene B(Fosb)
		Fos	FBJ osteosarcoma oncogene(Fos)
		Jak2	Janus kinase 2(Jak2)
		Klf11	Kruppel-like factor 11(Klf11)
		Klf2	Kruppel-like factor 2 (lung)(Klf2)
		Klf6	Kruppel-like factor 6(Klf6)
		Klf7	Kruppel-like factor 7 (ubiquitous)(Klf7)
		Mlxipl	MLX interacting protein-like(Mlxipl)
		Meis1	Meis homeobox 1(Meis1)
		Nkx6-1	NK6 homeobox 1(Nkx6-1)
		Phf20l1	PHD finger protein 20-like 1(Phf20l1)
		Rasd1	RAS, dexamethasone-induced 1(Rasd1)
		Rbm5	RNA binding motif protein 5(Rbm5)
		Sertad3	SERTA domain containing 3(Sertad3)
		Spty2d1	SPT2, Suppressor of Ty, domain containing 1 (S. cerevisiae)(Spty2d1)
		Tspyl2	TSPY-like 2(Tspyl2)
		Acod1	aconitate decarboxylase 1(Acod1)
		Cdh1	cadherin 1(Cdh1)
		Ccl3	chemokine (C-C motif) ligand 3(Ccl3)
		Ccnl1	cyclin L1(Ccnl1)
		Dedd2	death effector domain-containing DNA binding protein 2(Dedd2)
		Dact1	dishevelled-binding antagonist of beta-catenin 1(Dact1)
		Dyrk1a	dual-specificity tyrosine-(Y)-phosphorylation regulated kinase 1a(Dyrk1a)
		Egr1	early growth response 1(Egr1)
		Epcam	epithelial cell adhesion molecule(Epcam)
		Etv5	ets variant 5(Etv5)
		Foxo3	forkhead box O3(Foxo3)
		Hes1	hairy and enhancer of split 1 (Drosophila)(Hes1)
		Hipk3	homeodomain interacting protein kinase 3(Hipk3)
		Hic2	hypermethylated in cancer 2(Hic2)
		Irf2bp2	interferon regulatory factor 2 binding protein 2(Irf2bp2)
		Il1a	interleukin 1 alpha(Il1a)
		Jun	jun proto-oncogene(Jun)
		Lbh	limb-bud and heart(Lbh)
		Mynn	myoneurin(Mynn)
		Npas4	neuronal PAS domain protein 4(Npas4)
		Nacc1	nucleus accumbens associated 1, BEN and BTB (POZ) domain containing(Nacc1)
		Peli1	pellino 1(Peli1)
		Ptpn2	protein tyrosine phosphatase, non-receptor type 2(Ptpn2)
		Rfx6	regulatory factor X, 6(Rfx6)
		Safb2	scaffold attachment factor B2(Safb2)
		Six4	sine oculis-related homeobox 4(Six4)
		Sfpq	splicing factor proline/glutamine rich (polypyrimidine tract binding protein associated)(Sfpq)
		Txnip	thioredoxin interacting protein(Txnip)
		Topors	topoisomerase I binding, arginine/serine-rich(Topors)
		Tcea2	transcription elongation factor A (SII), 2(Tcea2)
		Tob1	transducer of ErbB-2.1(Tob1)
		Tra2b	transformer 2 beta homolog (Drosophila)(Tra2b)
		Trib1	tribbles pseudokinase 1(Trib1)
		Trib3	tribbles pseudokinase 3(Trib3)
		Trim25	tripartite motif-containing 25(Trim25)
		Tnfrsf1a	tumor necrosis factor receptor superfamily, member 1a(Tnfrsf1a)
		Twsg1	twisted gastrulation BMP signaling modulator 1(Twsg1)
		Zscan26	zinc finger and SCAN domain containing 26(Zscan26)
		Zfp174	zinc finger protein 174(Zfp174)
		Zfp27	zinc finger protein 27(Zfp27)
		Zfp516	zinc finger protein 516(Zfp516)
		Zfp677	zinc finger protein 677(Zfp677)
		Zfp872	zinc finger protein 872(Zfp872)
		Zkscan16	zinc finger with KRAB and SCAN domains 16(Zkscan16)

## Sheet: GO-0006351
GO:0006351			Transcription, DNA-templated
		ID	Gene Name
		Arid3a	AT rich interactive domain 3A (BRIGHT-like)(Arid3a)
		Btg2	B cell translocation gene 2, anti-proliferative(Btg2)
		Bach1	BTB and CNC homology 1, basic leucine zipper transcription factor 1(Bach1)
		Dnajb5	DnaJ heat shock protein family (Hsp40) member B5(Dnajb5)
		Elf1	E74-like factor 1(Elf1)
		Fosb	FBJ osteosarcoma oncogene B(Fosb)
		Fos	FBJ osteosarcoma oncogene(Fos)
		Jak2	Janus kinase 2(Jak2)
		Klf11	Kruppel-like factor 11(Klf11)
		Klf2	Kruppel-like factor 2 (lung)(Klf2)
		Klf6	Kruppel-like factor 6(Klf6)
		Klf7	Kruppel-like factor 7 (ubiquitous)(Klf7)
		Mlxipl	MLX interacting protein-like(Mlxipl)
		Meis1	Meis homeobox 1(Meis1)
		Nkx6-1	NK6 homeobox 1(Nkx6-1)
		Rasd1	RAS, dexamethasone-induced 1(Rasd1)
		Sertad3	SERTA domain containing 3(Sertad3)
		Spty2d1	SPT2, Suppressor of Ty, domain containing 1 (S. cerevisiae)(Spty2d1)
		Tspyl2	TSPY-like 2(Tspyl2)
		Acod1	aconitate decarboxylase 1(Acod1)
		Cdh1	cadherin 1(Cdh1)
		Ccl3	chemokine (C-C motif) ligand 3(Ccl3)
		Ccnl1	cyclin L1(Ccnl1)
		Dedd2	death effector domain-containing DNA binding protein 2(Dedd2)
		Dact1	dishevelled-binding antagonist of beta-catenin 1(Dact1)
		Egr1	early growth response 1(Egr1)
		Epcam	epithelial cell adhesion molecule(Epcam)
		Etv5	ets variant 5(Etv5)
		Foxo3	forkhead box O3(Foxo3)
		Hes1	hairy and enhancer of split 1 (Drosophila)(Hes1)
		Hipk3	homeodomain interacting protein kinase 3(Hipk3)
		Hic2	hypermethylated in cancer 2(Hic2)
		Irf2bp2	interferon regulatory factor 2 binding protein 2(Irf2bp2)
		Il1a	interleukin 1 alpha(Il1a)
		Jun	jun proto-oncogene(Jun)
		Lbh	limb-bud and heart(Lbh)
		Mynn	myoneurin(Mynn)
		Npas4	neuronal PAS domain protein 4(Npas4)
		Nacc1	nucleus accumbens associated 1, BEN and BTB (POZ) domain containing(Nacc1)
		Peli1	pellino 1(Peli1)
		Ptpn2	protein tyrosine phosphatase, non-receptor type 2(Ptpn2)
		Rfx6	regulatory factor X, 6(Rfx6)
		Safb2	scaffold attachment factor B2(Safb2)
		Six4	sine oculis-related homeobox 4(Six4)
		Sfpq	splicing factor proline/glutamine rich (polypyrimidine tract binding protein associated)(Sfpq)
		Txnip	thioredoxin interacting protein(Txnip)
		Topors	topoisomerase I binding, arginine/serine-rich(Topors)
		Tcea2	transcription elongation factor A (SII), 2(Tcea2)
		Tob1	transducer of ErbB-2.1(Tob1)
		Trib1	tribbles pseudokinase 1(Trib1)
		Trib3	tribbles pseudokinase 3(Trib3)
		Trim25	tripartite motif-containing 25(Trim25)
		Tnfrsf1a	tumor necrosis factor receptor superfamily, member 1a(Tnfrsf1a)
		Twsg1	twisted gastrulation BMP signaling modulator 1(Twsg1)
		Zscan26	zinc finger and SCAN domain containing 26(Zscan26)
		Zfp174	zinc finger protein 174(Zfp174)
		Zfp27	zinc finger protein 27(Zfp27)
		Zfp516	zinc finger protein 516(Zfp516)
		Zkscan16	zinc finger with KRAB and SCAN domains 16(Zkscan16)
		Zkscan7	zinc finger with KRAB and SCAN domains 7(Zkscan7)

## Sheet: GO-0010468
GO:0010468			Regulation of gene expression
		ID	Gene Name
		Arid3a	AT rich interactive domain 3A (BRIGHT-like)(Arid3a)
		Btg2	B cell translocation gene 2, anti-proliferative(Btg2)
		Bach1	BTB and CNC homology 1, basic leucine zipper transcription factor 1(Bach1)
		Clk1	CDC-like kinase 1(Clk1)
		Dnajb5	DnaJ heat shock protein family (Hsp40) member B5(Dnajb5)
		Elf1	E74-like factor 1(Elf1)
		Fosb	FBJ osteosarcoma oncogene B(Fosb)
		Fos	FBJ osteosarcoma oncogene(Fos)
		Guf1	GUF1 homolog, GTPase(Guf1)
		Jak2	Janus kinase 2(Jak2)
		Klf11	Kruppel-like factor 11(Klf11)
		Klf2	Kruppel-like factor 2 (lung)(Klf2)
		Klf6	Kruppel-like factor 6(Klf6)
		Klf7	Kruppel-like factor 7 (ubiquitous)(Klf7)
		Mlxipl	MLX interacting protein-like(Mlxipl)
		Meis1	Meis homeobox 1(Meis1)
		Nkx6-1	NK6 homeobox 1(Nkx6-1)
		Phf20l1	PHD finger protein 20-like 1(Phf20l1)
		Rasd1	RAS, dexamethasone-induced 1(Rasd1)
		Rbm5	RNA binding motif protein 5(Rbm5)
		Sertad3	SERTA domain containing 3(Sertad3)
		Spty2d1	SPT2, Suppressor of Ty, domain containing 1 (S. cerevisiae)(Spty2d1)
		Tiparp	TCDD-inducible poly(ADP-ribose) polymerase(Tiparp)
		Tspyl2	TSPY-like 2(Tspyl2)
		Acod1	aconitate decarboxylase 1(Acod1)
		Cdh1	cadherin 1(Cdh1)
		Ccl3	chemokine (C-C motif) ligand 3(Ccl3)
		Ccnl1	cyclin L1(Ccnl1)
		Dedd2	death effector domain-containing DNA binding protein 2(Dedd2)
		Dact1	dishevelled-binding antagonist of beta-catenin 1(Dact1)
		Dyrk1a	dual-specificity tyrosine-(Y)-phosphorylation regulated kinase 1a(Dyrk1a)
		Egr1	early growth response 1(Egr1)
		Epcam	epithelial cell adhesion molecule(Epcam)
		Etv5	ets variant 5(Etv5)
		Foxo3	forkhead box O3(Foxo3)
		Gcnt2	glucosaminyl (N-acetyl) transferase 2, I-branching enzyme(Gcnt2)
		Hes1	hairy and enhancer of split 1 (Drosophila)(Hes1)
		Hipk3	homeodomain interacting protein kinase 3(Hipk3)
		Hic2	hypermethylated in cancer 2(Hic2)
		Irs1	insulin receptor substrate 1(Irs1)
		Irf2bp2	interferon regulatory factor 2 binding protein 2(Irf2bp2)
		Il1a	interleukin 1 alpha(Il1a)
		Jun	jun proto-oncogene(Jun)
		Lbh	limb-bud and heart(Lbh)
		Mynn	myoneurin(Mynn)
		Npas4	neuronal PAS domain protein 4(Npas4)
		Nacc1	nucleus accumbens associated 1, BEN and BTB (POZ) domain containing(Nacc1)
		Peli1	pellino 1(Peli1)
		Ptpn2	protein tyrosine phosphatase, non-receptor type 2(Ptpn2)
		Rfx6	regulatory factor X, 6(Rfx6)
		Safb2	scaffold attachment factor B2(Safb2)
		Stk40	serine/threonine kinase 40(Stk40)
		Six4	sine oculis-related homeobox 4(Six4)
		Sfpq	splicing factor proline/glutamine rich (polypyrimidine tract binding protein associated)(Sfpq)
		Txnip	thioredoxin interacting protein(Txnip)
		Topors	topoisomerase I binding, arginine/serine-rich(Topors)
		Tcea2	transcription elongation factor A (SII), 2(Tcea2)
		Tob1	transducer of ErbB-2.1(Tob1)
		Tra2b	transformer 2 beta homolog (Drosophila)(Tra2b)
		Trib1	tribbles pseudokinase 1(Trib1)
		Trib3	tribbles pseudokinase 3(Trib3)
		Trim25	tripartite motif-containing 25(Trim25)
		Tnfrsf1a	tumor necrosis factor receptor superfamily, member 1a(Tnfrsf1a)
		Twsg1	twisted gastrulation BMP signaling modulator 1(Twsg1)
		Zscan26	zinc finger and SCAN domain containing 26(Zscan26)
		Zfp174	zinc finger protein 174(Zfp174)
		Zfp27	zinc finger protein 27(Zfp27)
		Zfp516	zinc finger protein 516(Zfp516)
		Zfp677	zinc finger protein 677(Zfp677)
		Zfp872	zinc finger protein 872(Zfp872)
		Zkscan16	zinc finger with KRAB and SCAN domains 16(Zkscan16)

## Sheet: GO-0031399
GO:0031399			Regulation of protein modification process
		ID	Gene Name
		Jak2	Janus kinase 2(Jak2)
		Mlxipl	MLX interacting protein-like(Mlxipl)
		Rassf1	Ras association (RalGDS/AF-6) domain family member 1(Rassf1)
		Tspyl2	TSPY-like 2(Tspyl2)
		Casp3	caspase 3(Casp3)
		Ccl3	chemokine (C-C motif) ligand 3(Ccl3)
		Ccnl1	cyclin L1(Ccnl1)
		Dact1	dishevelled-binding antagonist of beta-catenin 1(Dact1)
		Dusp1	dual specificity phosphatase 1(Dusp1)
		Dusp16	dual specificity phosphatase 16(Dusp16)
		Dusp8	dual specificity phosphatase 8(Dusp8)
		Dyrk1a	dual-specificity tyrosine-(Y)-phosphorylation regulated kinase 1a(Dyrk1a)
		Egr1	early growth response 1(Egr1)
		Gcnt2	glucosaminyl (N-acetyl) transferase 2, I-branching enzyme(Gcnt2)
		Gadd45a	growth arrest and DNA-damage-inducible 45 alpha(Gadd45a)
		Hes1	hairy and enhancer of split 1 (Drosophila)(Hes1)
		Hipk3	homeodomain interacting protein kinase 3(Hipk3)
		Inpp5f	inositol polyphosphate-5-phosphatase F(Inpp5f)
		Itgav	integrin alpha V(Itgav)
		Il1a	interleukin 1 alpha(Il1a)
		Il1rn	interleukin 1 receptor antagonist(Il1rn)
		Jun	jun proto-oncogene(Jun)
		Lrrc4	leucine rich repeat containing 4(Lrrc4)
		Osbpl8	oxysterol binding protein-like 8(Osbpl8)
		Peli1	pellino 1(Peli1)
		Prlr	prolactin receptor(Prlr)
		Ptpn2	protein tyrosine phosphatase, non-receptor type 2(Ptpn2)
		Rcan1	regulator of calcineurin 1(Rcan1)
		Rchy1	ring finger and CHY zinc finger domain containing 1(Rchy1)
		Stk40	serine/threonine kinase 40(Stk40)
		Shb	src homology 2 domain-containing transforming protein B(Shb)
		Topors	topoisomerase I binding, arginine/serine-rich(Topors)
		Trib1	tribbles pseudokinase 1(Trib1)
		Trib3	tribbles pseudokinase 3(Trib3)
		Tnfrsf1a	tumor necrosis factor receptor superfamily, member 1a(Tnfrsf1a)

## Sheet: GO-0009725
GO:0009725			Response to hormone
		ID	Gene Name
		Btg2	B cell translocation gene 2, anti-proliferative(Btg2)
		Fosb	FBJ osteosarcoma oncogene B(Fosb)
		Fos	FBJ osteosarcoma oncogene(Fos)
		Jak2	Janus kinase 2(Jak2)
		Nkx6-1	NK6 homeobox 1(Nkx6-1)
		Abhd2	abhydrolase domain containing 2(Abhd2)
		Acod1	aconitate decarboxylase 1(Acod1)
		Cldn4	claudin 4(Cldn4)
		Dusp1	dual specificity phosphatase 1(Dusp1)
		Egr1	early growth response 1(Egr1)
		Foxo3	forkhead box O3(Foxo3)
		Irs1	insulin receptor substrate 1(Irs1)
		Irs2	insulin receptor substrate 2(Irs2)
		Il1rn	interleukin 1 receptor antagonist(Il1rn)
		Jun	jun proto-oncogene(Jun)
		Npas4	neuronal PAS domain protein 4(Npas4)
		Osbpl8	oxysterol binding protein-like 8(Osbpl8)
		Prlr	prolactin receptor(Prlr)
		Ptpn2	protein tyrosine phosphatase, non-receptor type 2(Ptpn2)
		Safb2	scaffold attachment factor B2(Safb2)
		Txnip	thioredoxin interacting protein(Txnip)
		Trib3	tribbles pseudokinase 3(Trib3)
		Th	tyrosine hydroxylase(Th)

## Sheet: GO-0010646
GO:0010646			Regulation of cell communication
		ID	Gene Name
		Bbc3	BCL2 binding component 3(Bbc3)
		Elf1	E74-like factor 1(Elf1)
		Jak2	Janus kinase 2(Jak2)
		Nkx6-1	NK6 homeobox 1(Nkx6-1)
		S100a4	S100 calcium binding protein A4(S100a4)
		Acod1	aconitate decarboxylase 1(Acod1)
		Cdh1	cadherin 1(Cdh1)
		Ccl3	chemokine (C-C motif) ligand 3(Ccl3)
		Dedd2	death effector domain-containing DNA binding protein 2(Dedd2)
		Dact1	dishevelled-binding antagonist of beta-catenin 1(Dact1)
		Dact2	dishevelled-binding antagonist of beta-catenin 2(Dact2)
		Dusp1	dual specificity phosphatase 1(Dusp1)
		Dusp16	dual specificity phosphatase 16(Dusp16)
		Dusp8	dual specificity phosphatase 8(Dusp8)
		Dyrk1a	dual-specificity tyrosine-(Y)-phosphorylation regulated kinase 1a(Dyrk1a)
		Egr1	early growth response 1(Egr1)
		Foxo3	forkhead box O3(Foxo3)
		Gcnt2	glucosaminyl (N-acetyl) transferase 2, I-branching enzyme(Gcnt2)
		Gadd45a	growth arrest and DNA-damage-inducible 45 alpha(Gadd45a)
		Hes1	hairy and enhancer of split 1 (Drosophila)(Hes1)
		Hipk3	homeodomain interacting protein kinase 3(Hipk3)
		Inpp5f	inositol polyphosphate-5-phosphatase F(Inpp5f)
		Irs1	insulin receptor substrate 1(Irs1)
		Irs2	insulin receptor substrate 2(Irs2)
		Itgav	integrin alpha V(Itgav)
		Il1a	interleukin 1 alpha(Il1a)
		Il1rn	interleukin 1 receptor antagonist(Il1rn)
		Jun	jun proto-oncogene(Jun)
		Llgl1	lethal giant larvae homolog 1 (Drosophila)(Llgl1)
		Lrrc4	leucine rich repeat containing 4(Lrrc4)
		Npas4	neuronal PAS domain protein 4(Npas4)
		Osbpl8	oxysterol binding protein-like 8(Osbpl8)
		Peli1	pellino 1(Peli1)
		Ptpn2	protein tyrosine phosphatase, non-receptor type 2(Ptpn2)
		Rgs11	regulator of G-protein signaling 11(Rgs11)
		Rcan1	regulator of calcineurin 1(Rcan1)
		Rfx6	regulatory factor X, 6(Rfx6)
		Safb2	scaffold attachment factor B2(Safb2)
		Stk40	serine/threonine kinase 40(Stk40)
		Slc7a1	solute carrier family 7 (cationic amino acid transporter, y+ system), member 1(Slc7a1)
		Sfpq	splicing factor proline/glutamine rich (polypyrimidine tract binding protein associated)(Sfpq)
		Syvn1	synovial apoptosis inhibitor 1, synoviolin(Syvn1)
		Tob1	transducer of ErbB-2.1(Tob1)
		Trib1	tribbles pseudokinase 1(Trib1)
		Trib3	tribbles pseudokinase 3(Trib3)
		Trim25	tripartite motif-containing 25(Trim25)
		Tnfrsf1a	tumor necrosis factor receptor superfamily, member 1a(Tnfrsf1a)
		Twsg1	twisted gastrulation BMP signaling modulator 1(Twsg1)

## Sheet: GO-0001933
GO:0001933			Negative regulation of protein phosphorylation
		ID	Gene Name
		Mlxipl	MLX interacting protein-like(Mlxipl)
		Casp3	caspase 3(Casp3)
		Dact1	dishevelled-binding antagonist of beta-catenin 1(Dact1)
		Dusp1	dual specificity phosphatase 1(Dusp1)
		Dusp16	dual specificity phosphatase 16(Dusp16)
		Dusp8	dual specificity phosphatase 8(Dusp8)
		Gadd45a	growth arrest and DNA-damage-inducible 45 alpha(Gadd45a)
		Hipk3	homeodomain interacting protein kinase 3(Hipk3)
		Inpp5f	inositol polyphosphate-5-phosphatase F(Inpp5f)
		Jun	jun proto-oncogene(Jun)
		Lrrc4	leucine rich repeat containing 4(Lrrc4)
		Ptpn2	protein tyrosine phosphatase, non-receptor type 2(Ptpn2)
		Shb	src homology 2 domain-containing transforming protein B(Shb)
		Trib1	tribbles pseudokinase 1(Trib1)
		Trib3	tribbles pseudokinase 3(Trib3)

## Sheet: GO-1902531
GO:1902531			Regulation of intracellular signal transduction
		ID	Gene Name
		Bbc3	BCL2 binding component 3(Bbc3)
		Jak2	Janus kinase 2(Jak2)
		S100a4	S100 calcium binding protein A4(S100a4)
		Ccl3	chemokine (C-C motif) ligand 3(Ccl3)
		Dact1	dishevelled-binding antagonist of beta-catenin 1(Dact1)
		Dusp1	dual specificity phosphatase 1(Dusp1)
		Dusp16	dual specificity phosphatase 16(Dusp16)
		Dusp8	dual specificity phosphatase 8(Dusp8)
		Dyrk1a	dual-specificity tyrosine-(Y)-phosphorylation regulated kinase 1a(Dyrk1a)
		Gcnt2	glucosaminyl (N-acetyl) transferase 2, I-branching enzyme(Gcnt2)
		Gadd45a	growth arrest and DNA-damage-inducible 45 alpha(Gadd45a)
		Hes1	hairy and enhancer of split 1 (Drosophila)(Hes1)
		Hipk3	homeodomain interacting protein kinase 3(Hipk3)
		Inpp5f	inositol polyphosphate-5-phosphatase F(Inpp5f)
		Itgav	integrin alpha V(Itgav)
		Il1a	interleukin 1 alpha(Il1a)
		Il1rn	interleukin 1 receptor antagonist(Il1rn)
		Jun	jun proto-oncogene(Jun)
		Lrrc4	leucine rich repeat containing 4(Lrrc4)
		Osbpl8	oxysterol binding protein-like 8(Osbpl8)
		Peli1	pellino 1(Peli1)
		Ptpn2	protein tyrosine phosphatase, non-receptor type 2(Ptpn2)
		Rcan1	regulator of calcineurin 1(Rcan1)
		Stk40	serine/threonine kinase 40(Stk40)
		Slc7a1	solute carrier family 7 (cationic amino acid transporter, y+ system), member 1(Slc7a1)
		Sfpq	splicing factor proline/glutamine rich (polypyrimidine tract binding protein associated)(Sfpq)
		Syvn1	synovial apoptosis inhibitor 1, synoviolin(Syvn1)
		Trib1	tribbles pseudokinase 1(Trib1)
		Trib3	tribbles pseudokinase 3(Trib3)
		Trim25	tripartite motif-containing 25(Trim25)
		Tnfrsf1a	tumor necrosis factor receptor superfamily, member 1a(Tnfrsf1a)

[truncated: 3 more sheets: GO-0040012, GO-0030855, GO-0033554]
