# Supplementary material for: Sox9 regulates alternative splicing and pancreatic beta cell function
Source: Nat Commun. 2024 Jan 18;15:588. doi: 10.1038/s41467-023-44384-8 (PMC10796970; doi:10.1038/s41467-023-44384-8)
Supplement: Supplementary file 6 — Supplementary Data S3 [file 41467_2023_44384_MOESM6_ESM.xlsx]

## Sheet: GO terms Cellular Component
GO	Term	Count	%	PValue	List Total	Pop Hits	Pop Total	Fold Enrichment	Bonferroni	Benjamini	FDR
GO:0005634	Nucleus	98	53.8462	2.90473e-10	169	6713	19662	1.69844	1.02537e-07	1.02537e-07	3.97778e-07
GO:0005622	Intracellular	149	81.8681	1.72839e-07	169	14047	19662	1.23408	6.10103e-05	3.05056e-05	0.000236688
GO:0043227	Membrane-bounded organelle	132	72.5275	4.2649e-07	169	11760	19662	1.30589	0.00015054	5.01824e-05	0.00058404
GO:0043231	Intracellular membrane-bounded organelle	121	66.4835	2.6945e-06	169	10626	19662	1.32482	0.000950706	0.000135871	0.00368982
GO:0005654	Nucleoplasm	40	21.978	2.42577e-05	169	2325	19662	2.0016	0.00852652	0.00106981	0.0332138
GO:0031974	Membrane-enclosed lumen	53	29.1209	5.99154e-05	169	3628	19662	1.69961	0.0209287	0.00234733	0.0820179
GO:0044446	Intracellular organelle part	86	47.2527	0.000602648	169	7483	19662	1.3371	0.191681	0.015085	0.822125
GO:0016328	Lateral plasma membrane	5	2.74725	0.0011661	169	54	19662	10.7725	0.337591	0.0270846	1.58511
GO:0005737	Cytoplasm	109	59.8901	0.00202527	169	10431	19662	1.21574	0.511123	0.041223	2.73806
GO:0043296	Apical junction complex	6	3.2967	0.00890498	169	148	19662	4.71662	0.95747	0.146045	11.5287
Supplementary Data S3. Gene Ontology analysis for Cellular Components

## Sheet: GO-0005634
GO:0005634			Nucleus
		ID	Gene Name
		Arl4d	ADP-ribosylation factor-like 4D(Arl4d)
		Arid3a	AT rich interactive domain 3A (BRIGHT-like)(Arid3a)
		Bach1	BTB and CNC homology 1, basic leucine zipper transcription factor 1(Bach1)
		C2cd4b	C2 calcium-dependent domain containing 4B(C2cd4b)
		Clk1	CDC-like kinase 1(Clk1)
		Dnajb4	DnaJ heat shock protein family (Hsp40) member B4(Dnajb4)
		Dnajb5	DnaJ heat shock protein family (Hsp40) member B5(Dnajb5)
		Elf1	E74-like factor 1(Elf1)
		Fbxo34	F-box protein 34(Fbxo34)
		Fosb	FBJ osteosarcoma oncogene B(Fosb)
		Fos	FBJ osteosarcoma oncogene(Fos)
		Gpatch2	G patch domain containing 2(Gpatch2)
		Jak2	Janus kinase 2(Jak2)
		Klf11	Kruppel-like factor 11(Klf11)
		Klf2	Kruppel-like factor 2 (lung)(Klf2)
		Klf6	Kruppel-like factor 6(Klf6)
		Klf7	Kruppel-like factor 7 (ubiquitous)(Klf7)
		Mlxipl	MLX interacting protein-like(Mlxipl)
		Meis1	Meis homeobox 1(Meis1)
		Nkx6-1	NK6 homeobox 1(Nkx6-1)
		Phf20l1	PHD finger protein 20-like 1(Phf20l1)
		Rasd1	RAS, dexamethasone-induced 1(Rasd1)
		Rbm5	RNA binding motif protein 5(Rbm5)
		Rassf1	Ras association (RalGDS/AF-6) domain family member 1(Rassf1)
		S100a4	S100 calcium binding protein A4(S100a4)
		Sertad3	SERTA domain containing 3(Sertad3)
		Spty2d1	SPT2, Suppressor of Ty, domain containing 1 (S. cerevisiae)(Spty2d1)
		Tiparp	TCDD-inducible poly(ADP-ribose) polymerase(Tiparp)
		Tspyl2	TSPY-like 2(Tspyl2)
		Dars2	aspartyl-tRNA synthetase 2 (mitochondrial)(Dars2)
		Casp3	caspase 3(Casp3)
		Cdca4	cell division cycle associated 4(Cdca4)
		Cep152	centrosomal protein 152(Cep152)
		Ccnl1	cyclin L1(Ccnl1)
		Cyb5rl	cytochrome b5 reductase-like(Cyb5rl)
		Dedd2	death effector domain-containing DNA binding protein 2(Dedd2)
		Dact1	dishevelled-binding antagonist of beta-catenin 1(Dact1)
		Dusp1	dual specificity phosphatase 1(Dusp1)
		Dusp16	dual specificity phosphatase 16(Dusp16)
		Dusp8	dual specificity phosphatase 8(Dusp8)
		Dyrk1a	dual-specificity tyrosine-(Y)-phosphorylation regulated kinase 1a(Dyrk1a)
		Egr1	early growth response 1(Egr1)
		Etv5	ets variant 5(Etv5)
		Fam193b	family with sequence similarity 193, member B(Fam193b)
		Foxo3	forkhead box O3(Foxo3)
		Fhl3	four and a half LIM domains 3(Fhl3)
		Gadd45a	growth arrest and DNA-damage-inducible 45 alpha(Gadd45a)
		Hes1	hairy and enhancer of split 1 (Drosophila)(Hes1)
		Hipk3	homeodomain interacting protein kinase 3(Hipk3)
		Hic2	hypermethylated in cancer 2(Hic2)
		Ier2	immediate early response 2(Ier2)
		Irs1	insulin receptor substrate 1(Irs1)
		Itgav	integrin alpha V(Itgav)
		Irf2bp2	interferon regulatory factor 2 binding protein 2(Irf2bp2)
		Jun	jun proto-oncogene(Jun)
		Lbh	limb-bud and heart(Lbh)
		Mbp	myelin basic protein(Mbp)
		Mynn	myoneurin(Mynn)
		Npas4	neuronal PAS domain protein 4(Npas4)
		Nup98	nucleoporin 98(Nup98)
		Nacc1	nucleus accumbens associated 1, BEN and BTB (POZ) domain containing(Nacc1)
		Osbpl8	oxysterol binding protein-like 8(Osbpl8)
		Palld	palladin, cytoskeletal associated protein(Palld)
		Peli1	pellino 1(Peli1)
		Prpf39	pre-mRNA processing factor 39(Prpf39)
		Ptpn2	protein tyrosine phosphatase, non-receptor type 2(Ptpn2)
		Ralgds	ral guanine nucleotide dissociation stimulator(Ralgds)
		Rhob	ras homolog family member B(Rhob)
		Rcan1	regulator of calcineurin 1(Rcan1)
		Rfx6	regulatory factor X, 6(Rfx6)
		Rif1	replication timing regulatory factor 1(Rif1)
		Rchy1	ring finger and CHY zinc finger domain containing 1(Rchy1)
		Rnf138rt1	ring finger protein 138, retrogene 1(Rnf138rt1)
		Safb2	scaffold attachment factor B2(Safb2)
		Stk40	serine/threonine kinase 40(Stk40)
		Six4	sine oculis-related homeobox 4(Six4)
		Slc3a2	solute carrier family 3 (activators of dibasic and neutral amino acid transport), member 2(Slc3a2)
		Sfpq	splicing factor proline/glutamine rich (polypyrimidine tract binding protein associated)(Sfpq)
		Syvn1	synovial apoptosis inhibitor 1, synoviolin(Syvn1)
		Txnip	thioredoxin interacting protein(Txnip)
		Topors	topoisomerase I binding, arginine/serine-rich(Topors)
		Tcea2	transcription elongation factor A (SII), 2(Tcea2)
		Tob1	transducer of ErbB-2.1(Tob1)
		Tra2b	transformer 2 beta homolog (Drosophila)(Tra2b)
		Trib1	tribbles pseudokinase 1(Trib1)
		Trib3	tribbles pseudokinase 3(Trib3)
		Trim25	tripartite motif-containing 25(Trim25)
		Tubb6	tubulin, beta 6 class V(Tubb6)
		Tnfrsf1a	tumor necrosis factor receptor superfamily, member 1a(Tnfrsf1a)
		Th	tyrosine hydroxylase(Th)
		Ubc	ubiquitin C(Ubc)
		Ypel3	yippee-like 3 (Drosophila)(Ypel3)
		Zscan26	zinc finger and SCAN domain containing 26(Zscan26)
		Zfp174	zinc finger protein 174(Zfp174)
		Zfp27	zinc finger protein 27(Zfp27)
		Zfp516	zinc finger protein 516(Zfp516)
		Zkscan16	zinc finger with KRAB and SCAN domains 16(Zkscan16)
		Zkscan7	zinc finger with KRAB and SCAN domains 7(Zkscan7)

## Sheet: GO-0005622
GO:0005622			Intracellular
		ID	Gene Name
		Arl4d	ADP-ribosylation factor-like 4D(Arl4d)
		Arid3a	AT rich interactive domain 3A (BRIGHT-like)(Arid3a)
		Bbc3	BCL2 binding component 3(Bbc3)
		Borcs6	BLOC-1 related complex subunit 6(Borcs6)
		Bach1	BTB and CNC homology 1, basic leucine zipper transcription factor 1(Bach1)
		C2cd4b	C2 calcium-dependent domain containing 4B(C2cd4b)
		Clk1	CDC-like kinase 1(Clk1)
		Dnajb4	DnaJ heat shock protein family (Hsp40) member B4(Dnajb4)
		Dnajb5	DnaJ heat shock protein family (Hsp40) member B5(Dnajb5)
		Elf1	E74-like factor 1(Elf1)
		Fbxo34	F-box protein 34(Fbxo34)
		Fosb	FBJ osteosarcoma oncogene B(Fosb)
		Fos	FBJ osteosarcoma oncogene(Fos)
		Gpatch2	G patch domain containing 2(Gpatch2)
		Guf1	GUF1 homolog, GTPase(Guf1)
		Jak2	Janus kinase 2(Jak2)
		Klf11	Kruppel-like factor 11(Klf11)
		Klf2	Kruppel-like factor 2 (lung)(Klf2)
		Klf6	Kruppel-like factor 6(Klf6)
		Klf7	Kruppel-like factor 7 (ubiquitous)(Klf7)
		Marveld2	MARVEL (membrane-associating) domain containing 2(Marveld2)
		Mlxipl	MLX interacting protein-like(Mlxipl)
		Meis1	Meis homeobox 1(Meis1)
		Nkx6-1	NK6 homeobox 1(Nkx6-1)
		Phf20l1	PHD finger protein 20-like 1(Phf20l1)
		Rab39	RAB39, member RAS oncogene family(Rab39)
		Rasd1	RAS, dexamethasone-induced 1(Rasd1)
		Rbm5	RNA binding motif protein 5(Rbm5)
		Rassf10	Ras association (RalGDS/AF-6) domain family (N-terminal) member 10(Rassf10)
		Rassf1	Ras association (RalGDS/AF-6) domain family member 1(Rassf1)
		S100a4	S100 calcium binding protein A4(S100a4)
		Sertad3	SERTA domain containing 3(Sertad3)
		Spty2d1	SPT2, Suppressor of Ty, domain containing 1 (S. cerevisiae)(Spty2d1)
		Tbc1d9	TBC1 domain family, member 9(Tbc1d9)
		Tiparp	TCDD-inducible poly(ADP-ribose) polymerase(Tiparp)
		Tspyl2	TSPY-like 2(Tspyl2)
		Abhd2	abhydrolase domain containing 2(Abhd2)
		Acod1	aconitate decarboxylase 1(Acod1)
		Dars2	aspartyl-tRNA synthetase 2 (mitochondrial)(Dars2)
		Cdh1	cadherin 1(Cdh1)
		Cnn3	calponin 3, acidic(Cnn3)
		Casp3	caspase 3(Casp3)
		Cdca4	cell division cycle associated 4(Cdca4)
		Crabp1	cellular retinoic acid binding protein I(Crabp1)
		Cep152	centrosomal protein 152(Cep152)
		Ccl3	chemokine (C-C motif) ligand 3(Ccl3)
		Cldn3	claudin 3(Cldn3)
		Ccnl1	cyclin L1(Ccnl1)
		Cyb5rl	cytochrome b5 reductase-like(Cyb5rl)
		Dedd2	death effector domain-containing DNA binding protein 2(Dedd2)
		Dact1	dishevelled-binding antagonist of beta-catenin 1(Dact1)
		Dact2	dishevelled-binding antagonist of beta-catenin 2(Dact2)
		Dusp1	dual specificity phosphatase 1(Dusp1)
		Dusp16	dual specificity phosphatase 16(Dusp16)
		Dusp8	dual specificity phosphatase 8(Dusp8)
		Dyrk1a	dual-specificity tyrosine-(Y)-phosphorylation regulated kinase 1a(Dyrk1a)
		Egr1	early growth response 1(Egr1)
		Etv5	ets variant 5(Etv5)
		Fam193b	family with sequence similarity 193, member B(Fam193b)
		Fam83h	family with sequence similarity 83, member H(Fam83h)
		Fermt3	fermitin family member 3(Fermt3)
		Fdxr	ferredoxin reductase(Fdxr)
		Foxo3	forkhead box O3(Foxo3)
		Fhl3	four and a half LIM domains 3(Fhl3)
		Ggcx	gamma-glutamyl carboxylase(Ggcx)
		Gsdma	gasdermin A(Gsdma)
		Gcnt2	glucosaminyl (N-acetyl) transferase 2, I-branching enzyme(Gcnt2)
		Glce	glucuronyl C5-epimerase(Glce)
		Gadd45a	growth arrest and DNA-damage-inducible 45 alpha(Gadd45a)
		Hes1	hairy and enhancer of split 1 (Drosophila)(Hes1)
		H2-Q10	histocompatibility 2, Q region locus 10(H2-Q10)
		Hipk3	homeodomain interacting protein kinase 3(Hipk3)
		Hic2	hypermethylated in cancer 2(Hic2)
		Hcn4	hyperpolarization-activated, cyclic nucleotide-gated K+ 4(Hcn4)
		Ier2	immediate early response 2(Ier2)
		Inpp5f	inositol polyphosphate-5-phosphatase F(Inpp5f)
		Irs1	insulin receptor substrate 1(Irs1)
		Irs2	insulin receptor substrate 2(Irs2)
		Itgav	integrin alpha V(Itgav)
		Irf2bp2	interferon regulatory factor 2 binding protein 2(Irf2bp2)
		Il1a	interleukin 1 alpha(Il1a)
		Il1rn	interleukin 1 receptor antagonist(Il1rn)
		Iffo1	intermediate filament family orphan 1(Iffo1)
		Jun	jun proto-oncogene(Jun)
		Lmtk3	lemur tyrosine kinase 3(Lmtk3)
		Llgl1	lethal giant larvae homolog 1 (Drosophila)(Llgl1)
		Lrrc4	leucine rich repeat containing 4(Lrrc4)
		Lzts3	leucine zipper, putative tumor suppressor family member 3(Lzts3)
		Lbh	limb-bud and heart(Lbh)
		Mfsd2a	major facilitator superfamily domain containing 2A(Mfsd2a)
		Maoa	monoamine oxidase A(Maoa)
		Mbp	myelin basic protein(Mbp)
		Mynn	myoneurin(Mynn)
		Myo1e	myosin IE(Myo1e)
		Myh14	myosin, heavy polypeptide 14(Myh14)
		Nav1	neuron navigator 1(Nav1)
		Npas4	neuronal PAS domain protein 4(Npas4)
		Nup98	nucleoporin 98(Nup98)
		Nacc1	nucleus accumbens associated 1, BEN and BTB (POZ) domain containing(Nacc1)
		Ocln	occludin(Ocln)
		Osbpl8	oxysterol binding protein-like 8(Osbpl8)
		Palld	palladin, cytoskeletal associated protein(Palld)
		Peli1	pellino 1(Peli1)
		Prpf39	pre-mRNA processing factor 39(Prpf39)
		Prlr	prolactin receptor(Prlr)
		Ppp1r3c	protein phosphatase 1, regulatory (inhibitor) subunit 3C(Ppp1r3c)
		Ptpn2	protein tyrosine phosphatase, non-receptor type 2(Ptpn2)
		Ralgds	ral guanine nucleotide dissociation stimulator(Ralgds)
		Rhob	ras homolog family member B(Rhob)
		Rtp4	receptor transporter protein 4(Rtp4)
		Rgs11	regulator of G-protein signaling 11(Rgs11)
		Rcan1	regulator of calcineurin 1(Rcan1)
		Rfx6	regulatory factor X, 6(Rfx6)
		Rif1	replication timing regulatory factor 1(Rif1)
		Rchy1	ring finger and CHY zinc finger domain containing 1(Rchy1)
		Rnf138rt1	ring finger protein 138, retrogene 1(Rnf138rt1)
		Safb2	scaffold attachment factor B2(Safb2)
		Scarb2	scavenger receptor class B, member 2(Scarb2)
		Stk40	serine/threonine kinase 40(Stk40)
		Six4	sine oculis-related homeobox 4(Six4)
		Slc3a2	solute carrier family 3 (activators of dibasic and neutral amino acid transport), member 2(Slc3a2)
		Sfpq	splicing factor proline/glutamine rich (polypyrimidine tract binding protein associated)(Sfpq)
		Shb	src homology 2 domain-containing transforming protein B(Shb)
		Syvn1	synovial apoptosis inhibitor 1, synoviolin(Syvn1)
		Txnip	thioredoxin interacting protein(Txnip)
		Topors	topoisomerase I binding, arginine/serine-rich(Topors)
		Tor3a	torsin family 3, member A(Tor3a)
		Tcea2	transcription elongation factor A (SII), 2(Tcea2)
		Tob1	transducer of ErbB-2.1(Tob1)
		Tra2b	transformer 2 beta homolog (Drosophila)(Tra2b)
		Trib1	tribbles pseudokinase 1(Trib1)
		Trib3	tribbles pseudokinase 3(Trib3)
		Trim25	tripartite motif-containing 25(Trim25)
		Trim65	tripartite motif-containing 65(Trim65)
		Tpm4	tropomyosin 4(Tpm4)
		Tubb6	tubulin, beta 6 class V(Tubb6)
		Tnfrsf1a	tumor necrosis factor receptor superfamily, member 1a(Tnfrsf1a)
		Th	tyrosine hydroxylase(Th)
		Ubc	ubiquitin C(Ubc)
		Ube2h	ubiquitin-conjugating enzyme E2H(Ube2h)
		Ypel3	yippee-like 3 (Drosophila)(Ypel3)
		Zscan26	zinc finger and SCAN domain containing 26(Zscan26)
		Zfp174	zinc finger protein 174(Zfp174)
		Zfp27	zinc finger protein 27(Zfp27)
		Zfp516	zinc finger protein 516(Zfp516)
		Zfp677	zinc finger protein 677(Zfp677)
		Zfp872	zinc finger protein 872(Zfp872)
		Zkscan16	zinc finger with KRAB and SCAN domains 16(Zkscan16)
		Zkscan7	zinc finger with KRAB and SCAN domains 7(Zkscan7)

## Sheet: GO-0043227
GO:0043227			Membrane-bounded organelle
		ID	Gene Name
		Arl4d	ADP-ribosylation factor-like 4D(Arl4d)
		Arid3a	AT rich interactive domain 3A (BRIGHT-like)(Arid3a)
		Btg2	B cell translocation gene 2, anti-proliferative(Btg2)
		Bbc3	BCL2 binding component 3(Bbc3)
		Borcs6	BLOC-1 related complex subunit 6(Borcs6)
		Bach1	BTB and CNC homology 1, basic leucine zipper transcription factor 1(Bach1)
		C2cd4b	C2 calcium-dependent domain containing 4B(C2cd4b)
		Clk1	CDC-like kinase 1(Clk1)
		Dnajb4	DnaJ heat shock protein family (Hsp40) member B4(Dnajb4)
		Dnajb5	DnaJ heat shock protein family (Hsp40) member B5(Dnajb5)
		Elf1	E74-like factor 1(Elf1)
		Fbxo34	F-box protein 34(Fbxo34)
		Fosb	FBJ osteosarcoma oncogene B(Fosb)
		Fos	FBJ osteosarcoma oncogene(Fos)
		Gpatch2	G patch domain containing 2(Gpatch2)
		Guf1	GUF1 homolog, GTPase(Guf1)
		Jak2	Janus kinase 2(Jak2)
		Klf11	Kruppel-like factor 11(Klf11)
		Klf2	Kruppel-like factor 2 (lung)(Klf2)
		Klf6	Kruppel-like factor 6(Klf6)
		Klf7	Kruppel-like factor 7 (ubiquitous)(Klf7)
		Marveld2	MARVEL (membrane-associating) domain containing 2(Marveld2)
		Mlxipl	MLX interacting protein-like(Mlxipl)
		Meis1	Meis homeobox 1(Meis1)
		Nkx6-1	NK6 homeobox 1(Nkx6-1)
		Phf20l1	PHD finger protein 20-like 1(Phf20l1)
		Rab39	RAB39, member RAS oncogene family(Rab39)
		Rasd1	RAS, dexamethasone-induced 1(Rasd1)
		Rbm5	RNA binding motif protein 5(Rbm5)
		Rassf1	Ras association (RalGDS/AF-6) domain family member 1(Rassf1)
		Arhgap23	Rho GTPase activating protein 23(Arhgap23)
		S100a4	S100 calcium binding protein A4(S100a4)
		Sertad3	SERTA domain containing 3(Sertad3)
		Spty2d1	SPT2, Suppressor of Ty, domain containing 1 (S. cerevisiae)(Spty2d1)
		Tiparp	TCDD-inducible poly(ADP-ribose) polymerase(Tiparp)
		Tspyl2	TSPY-like 2(Tspyl2)
		Abhd2	abhydrolase domain containing 2(Abhd2)
		Acod1	aconitate decarboxylase 1(Acod1)
		Dars2	aspartyl-tRNA synthetase 2 (mitochondrial)(Dars2)
		Cdh1	cadherin 1(Cdh1)
		Casp3	caspase 3(Casp3)
		Cdca4	cell division cycle associated 4(Cdca4)
		Cep152	centrosomal protein 152(Cep152)
		Cldn3	claudin 3(Cldn3)
		Ccnl1	cyclin L1(Ccnl1)
		Cyb5rl	cytochrome b5 reductase-like(Cyb5rl)
		Dedd2	death effector domain-containing DNA binding protein 2(Dedd2)
		Dact1	dishevelled-binding antagonist of beta-catenin 1(Dact1)
		Dact2	dishevelled-binding antagonist of beta-catenin 2(Dact2)
		Dusp1	dual specificity phosphatase 1(Dusp1)
		Dusp16	dual specificity phosphatase 16(Dusp16)
		Dusp8	dual specificity phosphatase 8(Dusp8)
		Dyrk1a	dual-specificity tyrosine-(Y)-phosphorylation regulated kinase 1a(Dyrk1a)
		Egr1	early growth response 1(Egr1)
		Epcam	epithelial cell adhesion molecule(Epcam)
		Etv5	ets variant 5(Etv5)
		Fam193b	family with sequence similarity 193, member B(Fam193b)
		Fermt3	fermitin family member 3(Fermt3)
		Fdxr	ferredoxin reductase(Fdxr)
		Fgl2	fibrinogen-like protein 2(Fgl2)
		Foxo3	forkhead box O3(Foxo3)
		Fhl3	four and a half LIM domains 3(Fhl3)
		Ggcx	gamma-glutamyl carboxylase(Ggcx)
		Gcnt2	glucosaminyl (N-acetyl) transferase 2, I-branching enzyme(Gcnt2)
		Glce	glucuronyl C5-epimerase(Glce)
		Gadd45a	growth arrest and DNA-damage-inducible 45 alpha(Gadd45a)
		Hes1	hairy and enhancer of split 1 (Drosophila)(Hes1)
		H2-Q10	histocompatibility 2, Q region locus 10(H2-Q10)
		Hipk3	homeodomain interacting protein kinase 3(Hipk3)
		Hic2	hypermethylated in cancer 2(Hic2)
		Ier2	immediate early response 2(Ier2)
		Inpp5f	inositol polyphosphate-5-phosphatase F(Inpp5f)
		Irs1	insulin receptor substrate 1(Irs1)
		Itgav	integrin alpha V(Itgav)
		Irf2bp2	interferon regulatory factor 2 binding protein 2(Irf2bp2)
		Il1rn	interleukin 1 receptor antagonist(Il1rn)
		Jun	jun proto-oncogene(Jun)
		Lmtk3	lemur tyrosine kinase 3(Lmtk3)
		Llgl1	lethal giant larvae homolog 1 (Drosophila)(Llgl1)
		Lbh	limb-bud and heart(Lbh)
		Mfsd2a	major facilitator superfamily domain containing 2A(Mfsd2a)
		Maoa	monoamine oxidase A(Maoa)
		Mbp	myelin basic protein(Mbp)
		Mynn	myoneurin(Mynn)
		Myo1e	myosin IE(Myo1e)
		Myh14	myosin, heavy polypeptide 14(Myh14)
		Npas4	neuronal PAS domain protein 4(Npas4)
		Nup98	nucleoporin 98(Nup98)
		Nacc1	nucleus accumbens associated 1, BEN and BTB (POZ) domain containing(Nacc1)
		Ocln	occludin(Ocln)
		Osbpl8	oxysterol binding protein-like 8(Osbpl8)
		Palld	palladin, cytoskeletal associated protein(Palld)
		Peli1	pellino 1(Peli1)
		Prpf39	pre-mRNA processing factor 39(Prpf39)
		Ppp1r3c	protein phosphatase 1, regulatory (inhibitor) subunit 3C(Ppp1r3c)
		Ptpn2	protein tyrosine phosphatase, non-receptor type 2(Ptpn2)
		Ralgds	ral guanine nucleotide dissociation stimulator(Ralgds)
		Rhob	ras homolog family member B(Rhob)
		Rcan1	regulator of calcineurin 1(Rcan1)
		Rfx6	regulatory factor X, 6(Rfx6)
		Rif1	replication timing regulatory factor 1(Rif1)
		Rchy1	ring finger and CHY zinc finger domain containing 1(Rchy1)
		Rnf138rt1	ring finger protein 138, retrogene 1(Rnf138rt1)
		Safb2	scaffold attachment factor B2(Safb2)
		Scarb2	scavenger receptor class B, member 2(Scarb2)
		Stk40	serine/threonine kinase 40(Stk40)
		Six4	sine oculis-related homeobox 4(Six4)
		Slc3a2	solute carrier family 3 (activators of dibasic and neutral amino acid transport), member 2(Slc3a2)
		Sfpq	splicing factor proline/glutamine rich (polypyrimidine tract binding protein associated)(Sfpq)
		Syvn1	synovial apoptosis inhibitor 1, synoviolin(Syvn1)
		Txnip	thioredoxin interacting protein(Txnip)
		Topors	topoisomerase I binding, arginine/serine-rich(Topors)
		Tor3a	torsin family 3, member A(Tor3a)
		Tcea2	transcription elongation factor A (SII), 2(Tcea2)
		Tob1	transducer of ErbB-2.1(Tob1)
		Tra2b	transformer 2 beta homolog (Drosophila)(Tra2b)
		Trib1	tribbles pseudokinase 1(Trib1)
		Trib3	tribbles pseudokinase 3(Trib3)
		Trim25	tripartite motif-containing 25(Trim25)
		Tpm4	tropomyosin 4(Tpm4)
		Tubb6	tubulin, beta 6 class V(Tubb6)
		Tnfrsf1a	tumor necrosis factor receptor superfamily, member 1a(Tnfrsf1a)
		Twsg1	twisted gastrulation BMP signaling modulator 1(Twsg1)
		Th	tyrosine hydroxylase(Th)
		Ubc	ubiquitin C(Ubc)
		Ypel3	yippee-like 3 (Drosophila)(Ypel3)
		Zscan26	zinc finger and SCAN domain containing 26(Zscan26)
		Zfp174	zinc finger protein 174(Zfp174)
		Zfp27	zinc finger protein 27(Zfp27)
		Zfp516	zinc finger protein 516(Zfp516)
		Zkscan16	zinc finger with KRAB and SCAN domains 16(Zkscan16)
		Zkscan7	zinc finger with KRAB and SCAN domains 7(Zkscan7)

## Sheet: GO-0043231
GO:0043231			Intracellular membrane-bounded organelle
		ID	Gene Name
		Arl4d	ADP-ribosylation factor-like 4D(Arl4d)
		Arid3a	AT rich interactive domain 3A (BRIGHT-like)(Arid3a)
		Bbc3	BCL2 binding component 3(Bbc3)
		Borcs6	BLOC-1 related complex subunit 6(Borcs6)
		Bach1	BTB and CNC homology 1, basic leucine zipper transcription factor 1(Bach1)
		C2cd4b	C2 calcium-dependent domain containing 4B(C2cd4b)
		Clk1	CDC-like kinase 1(Clk1)
		Dnajb4	DnaJ heat shock protein family (Hsp40) member B4(Dnajb4)
		Dnajb5	DnaJ heat shock protein family (Hsp40) member B5(Dnajb5)
		Elf1	E74-like factor 1(Elf1)
		Fbxo34	F-box protein 34(Fbxo34)
		Fosb	FBJ osteosarcoma oncogene B(Fosb)
		Fos	FBJ osteosarcoma oncogene(Fos)
		Gpatch2	G patch domain containing 2(Gpatch2)
		Guf1	GUF1 homolog, GTPase(Guf1)
		Jak2	Janus kinase 2(Jak2)
		Klf11	Kruppel-like factor 11(Klf11)
		Klf2	Kruppel-like factor 2 (lung)(Klf2)
		Klf6	Kruppel-like factor 6(Klf6)
		Klf7	Kruppel-like factor 7 (ubiquitous)(Klf7)
		Mlxipl	MLX interacting protein-like(Mlxipl)
		Meis1	Meis homeobox 1(Meis1)
		Nkx6-1	NK6 homeobox 1(Nkx6-1)
		Phf20l1	PHD finger protein 20-like 1(Phf20l1)
		Rab39	RAB39, member RAS oncogene family(Rab39)
		Rasd1	RAS, dexamethasone-induced 1(Rasd1)
		Rbm5	RNA binding motif protein 5(Rbm5)
		Rassf1	Ras association (RalGDS/AF-6) domain family member 1(Rassf1)
		S100a4	S100 calcium binding protein A4(S100a4)
		Sertad3	SERTA domain containing 3(Sertad3)
		Spty2d1	SPT2, Suppressor of Ty, domain containing 1 (S. cerevisiae)(Spty2d1)
		Tiparp	TCDD-inducible poly(ADP-ribose) polymerase(Tiparp)
		Tspyl2	TSPY-like 2(Tspyl2)
		Abhd2	abhydrolase domain containing 2(Abhd2)
		Acod1	aconitate decarboxylase 1(Acod1)
		Dars2	aspartyl-tRNA synthetase 2 (mitochondrial)(Dars2)
		Cdh1	cadherin 1(Cdh1)
		Casp3	caspase 3(Casp3)
		Cdca4	cell division cycle associated 4(Cdca4)
		Cep152	centrosomal protein 152(Cep152)
		Ccnl1	cyclin L1(Ccnl1)
		Cyb5rl	cytochrome b5 reductase-like(Cyb5rl)
		Dedd2	death effector domain-containing DNA binding protein 2(Dedd2)
		Dact1	dishevelled-binding antagonist of beta-catenin 1(Dact1)
		Dact2	dishevelled-binding antagonist of beta-catenin 2(Dact2)
		Dusp1	dual specificity phosphatase 1(Dusp1)
		Dusp16	dual specificity phosphatase 16(Dusp16)
		Dusp8	dual specificity phosphatase 8(Dusp8)
		Dyrk1a	dual-specificity tyrosine-(Y)-phosphorylation regulated kinase 1a(Dyrk1a)
		Egr1	early growth response 1(Egr1)
		Etv5	ets variant 5(Etv5)
		Fam193b	family with sequence similarity 193, member B(Fam193b)
		Fdxr	ferredoxin reductase(Fdxr)
		Foxo3	forkhead box O3(Foxo3)
		Fhl3	four and a half LIM domains 3(Fhl3)
		Ggcx	gamma-glutamyl carboxylase(Ggcx)
		Gcnt2	glucosaminyl (N-acetyl) transferase 2, I-branching enzyme(Gcnt2)
		Glce	glucuronyl C5-epimerase(Glce)
		Gadd45a	growth arrest and DNA-damage-inducible 45 alpha(Gadd45a)
		Hes1	hairy and enhancer of split 1 (Drosophila)(Hes1)
		H2-Q10	histocompatibility 2, Q region locus 10(H2-Q10)
		Hipk3	homeodomain interacting protein kinase 3(Hipk3)
		Hic2	hypermethylated in cancer 2(Hic2)
		Ier2	immediate early response 2(Ier2)
		Inpp5f	inositol polyphosphate-5-phosphatase F(Inpp5f)
		Irs1	insulin receptor substrate 1(Irs1)
		Itgav	integrin alpha V(Itgav)
		Irf2bp2	interferon regulatory factor 2 binding protein 2(Irf2bp2)
		Jun	jun proto-oncogene(Jun)
		Lmtk3	lemur tyrosine kinase 3(Lmtk3)
		Llgl1	lethal giant larvae homolog 1 (Drosophila)(Llgl1)
		Lbh	limb-bud and heart(Lbh)
		Mfsd2a	major facilitator superfamily domain containing 2A(Mfsd2a)
		Maoa	monoamine oxidase A(Maoa)
		Mbp	myelin basic protein(Mbp)
		Mynn	myoneurin(Mynn)
		Myo1e	myosin IE(Myo1e)
		Npas4	neuronal PAS domain protein 4(Npas4)
		Nup98	nucleoporin 98(Nup98)
		Nacc1	nucleus accumbens associated 1, BEN and BTB (POZ) domain containing(Nacc1)
		Ocln	occludin(Ocln)
		Osbpl8	oxysterol binding protein-like 8(Osbpl8)
		Palld	palladin, cytoskeletal associated protein(Palld)
		Peli1	pellino 1(Peli1)
		Prpf39	pre-mRNA processing factor 39(Prpf39)
		Ppp1r3c	protein phosphatase 1, regulatory (inhibitor) subunit 3C(Ppp1r3c)
		Ptpn2	protein tyrosine phosphatase, non-receptor type 2(Ptpn2)
		Ralgds	ral guanine nucleotide dissociation stimulator(Ralgds)
		Rhob	ras homolog family member B(Rhob)
		Rcan1	regulator of calcineurin 1(Rcan1)
		Rfx6	regulatory factor X, 6(Rfx6)
		Rif1	replication timing regulatory factor 1(Rif1)
		Rchy1	ring finger and CHY zinc finger domain containing 1(Rchy1)
		Rnf138rt1	ring finger protein 138, retrogene 1(Rnf138rt1)
		Safb2	scaffold attachment factor B2(Safb2)
		Scarb2	scavenger receptor class B, member 2(Scarb2)
		Stk40	serine/threonine kinase 40(Stk40)
		Six4	sine oculis-related homeobox 4(Six4)
		Slc3a2	solute carrier family 3 (activators of dibasic and neutral amino acid transport), member 2(Slc3a2)
		Sfpq	splicing factor proline/glutamine rich (polypyrimidine tract binding protein associated)(Sfpq)
		Syvn1	synovial apoptosis inhibitor 1, synoviolin(Syvn1)
		Txnip	thioredoxin interacting protein(Txnip)
		Topors	topoisomerase I binding, arginine/serine-rich(Topors)
		Tor3a	torsin family 3, member A(Tor3a)
		Tcea2	transcription elongation factor A (SII), 2(Tcea2)
		Tob1	transducer of ErbB-2.1(Tob1)
		Tra2b	transformer 2 beta homolog (Drosophila)(Tra2b)
		Trib1	tribbles pseudokinase 1(Trib1)
		Trib3	tribbles pseudokinase 3(Trib3)
		Trim25	tripartite motif-containing 25(Trim25)
		Tubb6	tubulin, beta 6 class V(Tubb6)
		Tnfrsf1a	tumor necrosis factor receptor superfamily, member 1a(Tnfrsf1a)
		Th	tyrosine hydroxylase(Th)
		Ubc	ubiquitin C(Ubc)
		Ypel3	yippee-like 3 (Drosophila)(Ypel3)
		Zscan26	zinc finger and SCAN domain containing 26(Zscan26)
		Zfp174	zinc finger protein 174(Zfp174)
		Zfp27	zinc finger protein 27(Zfp27)
		Zfp516	zinc finger protein 516(Zfp516)
		Zkscan16	zinc finger with KRAB and SCAN domains 16(Zkscan16)
		Zkscan7	zinc finger with KRAB and SCAN domains 7(Zkscan7)

## Sheet: GO-0005654
GO:0005654			Nucleoplasm
		ID	Gene Name
		Arid3a	AT rich interactive domain 3A (BRIGHT-like)(Arid3a)
		Dnajb4	DnaJ heat shock protein family (Hsp40) member B4(Dnajb4)
		Elf1	E74-like factor 1(Elf1)
		Fbxo34	F-box protein 34(Fbxo34)
		Fos	FBJ osteosarcoma oncogene(Fos)
		Gpatch2	G patch domain containing 2(Gpatch2)
		Mlxipl	MLX interacting protein-like(Mlxipl)
		Meis1	Meis homeobox 1(Meis1)
		Nkx6-1	NK6 homeobox 1(Nkx6-1)
		Rbm5	RNA binding motif protein 5(Rbm5)
		Cep152	centrosomal protein 152(Cep152)
		Ccnl1	cyclin L1(Ccnl1)
		Cyb5rl	cytochrome b5 reductase-like(Cyb5rl)
		Dedd2	death effector domain-containing DNA binding protein 2(Dedd2)
		Dact1	dishevelled-binding antagonist of beta-catenin 1(Dact1)
		Dusp16	dual specificity phosphatase 16(Dusp16)
		Dyrk1a	dual-specificity tyrosine-(Y)-phosphorylation regulated kinase 1a(Dyrk1a)
		Egr1	early growth response 1(Egr1)
		Etv5	ets variant 5(Etv5)
		Fam193b	family with sequence similarity 193, member B(Fam193b)
		Foxo3	forkhead box O3(Foxo3)
		Gadd45a	growth arrest and DNA-damage-inducible 45 alpha(Gadd45a)
		Hes1	hairy and enhancer of split 1 (Drosophila)(Hes1)
		Hipk3	homeodomain interacting protein kinase 3(Hipk3)
		Ier2	immediate early response 2(Ier2)
		Jun	jun proto-oncogene(Jun)
		Nup98	nucleoporin 98(Nup98)
		Nacc1	nucleus accumbens associated 1, BEN and BTB (POZ) domain containing(Nacc1)
		Rchy1	ring finger and CHY zinc finger domain containing 1(Rchy1)
		Safb2	scaffold attachment factor B2(Safb2)
		Stk40	serine/threonine kinase 40(Stk40)
		Sfpq	splicing factor proline/glutamine rich (polypyrimidine tract binding protein associated)(Sfpq)
		Syvn1	synovial apoptosis inhibitor 1, synoviolin(Syvn1)
		Topors	topoisomerase I binding, arginine/serine-rich(Topors)
		Tcea2	transcription elongation factor A (SII), 2(Tcea2)
		Trib3	tribbles pseudokinase 3(Trib3)
		Trim25	tripartite motif-containing 25(Trim25)
		Ubc	ubiquitin C(Ubc)
		Zscan26	zinc finger and SCAN domain containing 26(Zscan26)
		Zfp174	zinc finger protein 174(Zfp174)

## Sheet: GO-0031974
GO:0031974			Membrane-enclosed lumen
		ID	Gene Name
		Arl4d	ADP-ribosylation factor-like 4D(Arl4d)
		Arid3a	AT rich interactive domain 3A (BRIGHT-like)(Arid3a)
		C2cd4b	C2 calcium-dependent domain containing 4B(C2cd4b)
		Dnajb4	DnaJ heat shock protein family (Hsp40) member B4(Dnajb4)
		Elf1	E74-like factor 1(Elf1)
		Fbxo34	F-box protein 34(Fbxo34)
		Fos	FBJ osteosarcoma oncogene(Fos)
		Gpatch2	G patch domain containing 2(Gpatch2)
		Guf1	GUF1 homolog, GTPase(Guf1)
		Jak2	Janus kinase 2(Jak2)
		Mlxipl	MLX interacting protein-like(Mlxipl)
		Meis1	Meis homeobox 1(Meis1)
		Nkx6-1	NK6 homeobox 1(Nkx6-1)
		Rbm5	RNA binding motif protein 5(Rbm5)
		Sertad3	SERTA domain containing 3(Sertad3)
		Spty2d1	SPT2, Suppressor of Ty, domain containing 1 (S. cerevisiae)(Spty2d1)
		Tspyl2	TSPY-like 2(Tspyl2)
		Dars2	aspartyl-tRNA synthetase 2 (mitochondrial)(Dars2)
		Cep152	centrosomal protein 152(Cep152)
		Ccnl1	cyclin L1(Ccnl1)
		Cyb5rl	cytochrome b5 reductase-like(Cyb5rl)
		Dedd2	death effector domain-containing DNA binding protein 2(Dedd2)
		Dact1	dishevelled-binding antagonist of beta-catenin 1(Dact1)
		Dusp16	dual specificity phosphatase 16(Dusp16)
		Dyrk1a	dual-specificity tyrosine-(Y)-phosphorylation regulated kinase 1a(Dyrk1a)
		Egr1	early growth response 1(Egr1)
		Etv5	ets variant 5(Etv5)
		Fam193b	family with sequence similarity 193, member B(Fam193b)
		Fdxr	ferredoxin reductase(Fdxr)
		Foxo3	forkhead box O3(Foxo3)
		Gadd45a	growth arrest and DNA-damage-inducible 45 alpha(Gadd45a)
		Hes1	hairy and enhancer of split 1 (Drosophila)(Hes1)
		Hipk3	homeodomain interacting protein kinase 3(Hipk3)
		Ier2	immediate early response 2(Ier2)
		Jun	jun proto-oncogene(Jun)
		Nup98	nucleoporin 98(Nup98)
		Nacc1	nucleus accumbens associated 1, BEN and BTB (POZ) domain containing(Nacc1)
		Rchy1	ring finger and CHY zinc finger domain containing 1(Rchy1)
		Safb2	scaffold attachment factor B2(Safb2)
		Scarb2	scavenger receptor class B, member 2(Scarb2)
		Stk40	serine/threonine kinase 40(Stk40)
		Sfpq	splicing factor proline/glutamine rich (polypyrimidine tract binding protein associated)(Sfpq)
		Syvn1	synovial apoptosis inhibitor 1, synoviolin(Syvn1)
		Txnip	thioredoxin interacting protein(Txnip)
		Topors	topoisomerase I binding, arginine/serine-rich(Topors)
		Tor3a	torsin family 3, member A(Tor3a)
		Tcea2	transcription elongation factor A (SII), 2(Tcea2)
		Trib3	tribbles pseudokinase 3(Trib3)
		Trim25	tripartite motif-containing 25(Trim25)
		Ubc	ubiquitin C(Ubc)
		Ypel3	yippee-like 3 (Drosophila)(Ypel3)
		Zscan26	zinc finger and SCAN domain containing 26(Zscan26)
		Zfp174	zinc finger protein 174(Zfp174)

## Sheet: GO-0044446
GO:0044446			Intracellular organelle part
		ID	Gene Name
		Arl4d	ADP-ribosylation factor-like 4D(Arl4d)
		Arid3a	AT rich interactive domain 3A (BRIGHT-like)(Arid3a)
		Bbc3	BCL2 binding component 3(Bbc3)
		Borcs6	BLOC-1 related complex subunit 6(Borcs6)
		C2cd4b	C2 calcium-dependent domain containing 4B(C2cd4b)
		Dnajb4	DnaJ heat shock protein family (Hsp40) member B4(Dnajb4)
		Elf1	E74-like factor 1(Elf1)
		Fbxo34	F-box protein 34(Fbxo34)
		Fos	FBJ osteosarcoma oncogene(Fos)
		Gpatch2	G patch domain containing 2(Gpatch2)
		Guf1	GUF1 homolog, GTPase(Guf1)
		Jak2	Janus kinase 2(Jak2)
		Mlxipl	MLX interacting protein-like(Mlxipl)
		Meis1	Meis homeobox 1(Meis1)
		Nkx6-1	NK6 homeobox 1(Nkx6-1)
		Rab39	RAB39, member RAS oncogene family(Rab39)
		Rbm5	RNA binding motif protein 5(Rbm5)
		Rassf10	Ras association (RalGDS/AF-6) domain family (N-terminal) member 10(Rassf10)
		Rassf1	Ras association (RalGDS/AF-6) domain family member 1(Rassf1)
		Sertad3	SERTA domain containing 3(Sertad3)
		Spty2d1	SPT2, Suppressor of Ty, domain containing 1 (S. cerevisiae)(Spty2d1)
		Tspyl2	TSPY-like 2(Tspyl2)
		Abhd2	abhydrolase domain containing 2(Abhd2)
		Dars2	aspartyl-tRNA synthetase 2 (mitochondrial)(Dars2)
		Cdh1	cadherin 1(Cdh1)
		Cep152	centrosomal protein 152(Cep152)
		Ccnl1	cyclin L1(Ccnl1)
		Cyb5rl	cytochrome b5 reductase-like(Cyb5rl)
		Dedd2	death effector domain-containing DNA binding protein 2(Dedd2)
		Dact1	dishevelled-binding antagonist of beta-catenin 1(Dact1)
		Dusp16	dual specificity phosphatase 16(Dusp16)
		Dyrk1a	dual-specificity tyrosine-(Y)-phosphorylation regulated kinase 1a(Dyrk1a)
		Egr1	early growth response 1(Egr1)
		Etv5	ets variant 5(Etv5)
		Fam193b	family with sequence similarity 193, member B(Fam193b)
		Fam83h	family with sequence similarity 83, member H(Fam83h)
		Fermt3	fermitin family member 3(Fermt3)
		Fdxr	ferredoxin reductase(Fdxr)
		Foxo3	forkhead box O3(Foxo3)
		Fhl3	four and a half LIM domains 3(Fhl3)
		Ggcx	gamma-glutamyl carboxylase(Ggcx)
		Gcnt2	glucosaminyl (N-acetyl) transferase 2, I-branching enzyme(Gcnt2)
		Glce	glucuronyl C5-epimerase(Glce)
		Gadd45a	growth arrest and DNA-damage-inducible 45 alpha(Gadd45a)
		Hes1	hairy and enhancer of split 1 (Drosophila)(Hes1)
		H2-Q10	histocompatibility 2, Q region locus 10(H2-Q10)
		Hipk3	homeodomain interacting protein kinase 3(Hipk3)
		Ier2	immediate early response 2(Ier2)
		Irs1	insulin receptor substrate 1(Irs1)
		Iffo1	intermediate filament family orphan 1(Iffo1)
		Jun	jun proto-oncogene(Jun)
		Lmtk3	lemur tyrosine kinase 3(Lmtk3)
		Llgl1	lethal giant larvae homolog 1 (Drosophila)(Llgl1)
		Mfsd2a	major facilitator superfamily domain containing 2A(Mfsd2a)
		Maoa	monoamine oxidase A(Maoa)
		Myo1e	myosin IE(Myo1e)
		Myh14	myosin, heavy polypeptide 14(Myh14)
		Nav1	neuron navigator 1(Nav1)
		Nup98	nucleoporin 98(Nup98)
		Nacc1	nucleus accumbens associated 1, BEN and BTB (POZ) domain containing(Nacc1)
		Osbpl8	oxysterol binding protein-like 8(Osbpl8)
		Palld	palladin, cytoskeletal associated protein(Palld)
		Prpf39	pre-mRNA processing factor 39(Prpf39)
		Rhob	ras homolog family member B(Rhob)
		Rif1	replication timing regulatory factor 1(Rif1)
		Rchy1	ring finger and CHY zinc finger domain containing 1(Rchy1)
		Safb2	scaffold attachment factor B2(Safb2)
		Scarb2	scavenger receptor class B, member 2(Scarb2)
		Stk40	serine/threonine kinase 40(Stk40)
		Sfpq	splicing factor proline/glutamine rich (polypyrimidine tract binding protein associated)(Sfpq)
		Syvn1	synovial apoptosis inhibitor 1, synoviolin(Syvn1)
		Txnip	thioredoxin interacting protein(Txnip)
		Topors	topoisomerase I binding, arginine/serine-rich(Topors)
		Tor3a	torsin family 3, member A(Tor3a)
		Tcea2	transcription elongation factor A (SII), 2(Tcea2)
		Tra2b	transformer 2 beta homolog (Drosophila)(Tra2b)
		Trib3	tribbles pseudokinase 3(Trib3)
		Trim25	tripartite motif-containing 25(Trim25)
		Tpm4	tropomyosin 4(Tpm4)
		Tubb6	tubulin, beta 6 class V(Tubb6)
		Tnfrsf1a	tumor necrosis factor receptor superfamily, member 1a(Tnfrsf1a)
		Th	tyrosine hydroxylase(Th)
		Ubc	ubiquitin C(Ubc)
		Ypel3	yippee-like 3 (Drosophila)(Ypel3)
		Zscan26	zinc finger and SCAN domain containing 26(Zscan26)
		Zfp174	zinc finger protein 174(Zfp174)

## Sheet: GO-0016328
GO:0016328			Lateral plasma membrane
		ID	Gene Name
		Cdh1	cadherin 1(Cdh1)
		Cldn3	claudin 3(Cldn3)
		Cldn4	claudin 4(Cldn4)
		Epcam	epithelial cell adhesion molecule(Epcam)
		Ocln	occludin(Ocln)

## Sheet: GO-0005737
GO:0005737			Cytoplasm
		ID	Gene Name
		Arl4d	ADP-ribosylation factor-like 4D(Arl4d)
		Arid3a	AT rich interactive domain 3A (BRIGHT-like)(Arid3a)
		Bbc3	BCL2 binding component 3(Bbc3)
		Borcs6	BLOC-1 related complex subunit 6(Borcs6)
		Bach1	BTB and CNC homology 1, basic leucine zipper transcription factor 1(Bach1)
		Clk1	CDC-like kinase 1(Clk1)
		Dnajb4	DnaJ heat shock protein family (Hsp40) member B4(Dnajb4)
		Dnajb5	DnaJ heat shock protein family (Hsp40) member B5(Dnajb5)
		Fbxo34	F-box protein 34(Fbxo34)
		Fos	FBJ osteosarcoma oncogene(Fos)
		Guf1	GUF1 homolog, GTPase(Guf1)
		Jak2	Janus kinase 2(Jak2)
		Klf6	Kruppel-like factor 6(Klf6)
		Marveld2	MARVEL (membrane-associating) domain containing 2(Marveld2)
		Mlxipl	MLX interacting protein-like(Mlxipl)
		Nkx6-1	NK6 homeobox 1(Nkx6-1)
		Rab39	RAB39, member RAS oncogene family(Rab39)
		Rasd1	RAS, dexamethasone-induced 1(Rasd1)
		Rassf10	Ras association (RalGDS/AF-6) domain family (N-terminal) member 10(Rassf10)
		Rassf1	Ras association (RalGDS/AF-6) domain family member 1(Rassf1)
		S100a4	S100 calcium binding protein A4(S100a4)
		Sertad3	SERTA domain containing 3(Sertad3)
		Tspyl2	TSPY-like 2(Tspyl2)
		Abhd2	abhydrolase domain containing 2(Abhd2)
		Acod1	aconitate decarboxylase 1(Acod1)
		Dars2	aspartyl-tRNA synthetase 2 (mitochondrial)(Dars2)
		Cdh1	cadherin 1(Cdh1)
		Cnn3	calponin 3, acidic(Cnn3)
		Casp3	caspase 3(Casp3)
		Crabp1	cellular retinoic acid binding protein I(Crabp1)
		Cep152	centrosomal protein 152(Cep152)
		Ccl3	chemokine (C-C motif) ligand 3(Ccl3)
		Cldn3	claudin 3(Cldn3)
		Ccnl1	cyclin L1(Ccnl1)
		Dact1	dishevelled-binding antagonist of beta-catenin 1(Dact1)
		Dact2	dishevelled-binding antagonist of beta-catenin 2(Dact2)
		Dusp1	dual specificity phosphatase 1(Dusp1)
		Dusp16	dual specificity phosphatase 16(Dusp16)
		Dusp8	dual specificity phosphatase 8(Dusp8)
		Egr1	early growth response 1(Egr1)
		Fam193b	family with sequence similarity 193, member B(Fam193b)
		Fam83h	family with sequence similarity 83, member H(Fam83h)
		Fdxr	ferredoxin reductase(Fdxr)
		Foxo3	forkhead box O3(Foxo3)
		Fhl3	four and a half LIM domains 3(Fhl3)
		Ggcx	gamma-glutamyl carboxylase(Ggcx)
		Gsdma	gasdermin A(Gsdma)
		Gcnt2	glucosaminyl (N-acetyl) transferase 2, I-branching enzyme(Gcnt2)
		Glce	glucuronyl C5-epimerase(Glce)
		Gadd45a	growth arrest and DNA-damage-inducible 45 alpha(Gadd45a)
		Hes1	hairy and enhancer of split 1 (Drosophila)(Hes1)
		H2-Q10	histocompatibility 2, Q region locus 10(H2-Q10)
		Hipk3	homeodomain interacting protein kinase 3(Hipk3)
		Hcn4	hyperpolarization-activated, cyclic nucleotide-gated K+ 4(Hcn4)
		Ier2	immediate early response 2(Ier2)
		Inpp5f	inositol polyphosphate-5-phosphatase F(Inpp5f)
		Irs1	insulin receptor substrate 1(Irs1)
		Irs2	insulin receptor substrate 2(Irs2)
		Irf2bp2	interferon regulatory factor 2 binding protein 2(Irf2bp2)
		Il1a	interleukin 1 alpha(Il1a)
		Il1rn	interleukin 1 receptor antagonist(Il1rn)
		Jun	jun proto-oncogene(Jun)
		Lmtk3	lemur tyrosine kinase 3(Lmtk3)
		Llgl1	lethal giant larvae homolog 1 (Drosophila)(Llgl1)
		Lrrc4	leucine rich repeat containing 4(Lrrc4)
		Lzts3	leucine zipper, putative tumor suppressor family member 3(Lzts3)
		Lbh	limb-bud and heart(Lbh)
		Mfsd2a	major facilitator superfamily domain containing 2A(Mfsd2a)
		Maoa	monoamine oxidase A(Maoa)
		Mbp	myelin basic protein(Mbp)
		Myo1e	myosin IE(Myo1e)
		Myh14	myosin, heavy polypeptide 14(Myh14)
		Nav1	neuron navigator 1(Nav1)
		Nacc1	nucleus accumbens associated 1, BEN and BTB (POZ) domain containing(Nacc1)
		Ocln	occludin(Ocln)
		Osbpl8	oxysterol binding protein-like 8(Osbpl8)
		Palld	palladin, cytoskeletal associated protein(Palld)
		Ppp1r3c	protein phosphatase 1, regulatory (inhibitor) subunit 3C(Ppp1r3c)
		Ptpn2	protein tyrosine phosphatase, non-receptor type 2(Ptpn2)
		Ralgds	ral guanine nucleotide dissociation stimulator(Ralgds)
		Rhob	ras homolog family member B(Rhob)
		Rtp4	receptor transporter protein 4(Rtp4)
		Rgs11	regulator of G-protein signaling 11(Rgs11)
		Rcan1	regulator of calcineurin 1(Rcan1)
		Rif1	replication timing regulatory factor 1(Rif1)
		Rchy1	ring finger and CHY zinc finger domain containing 1(Rchy1)
		Safb2	scaffold attachment factor B2(Safb2)
		Scarb2	scavenger receptor class B, member 2(Scarb2)
		Stk40	serine/threonine kinase 40(Stk40)
		Six4	sine oculis-related homeobox 4(Six4)
		Slc3a2	solute carrier family 3 (activators of dibasic and neutral amino acid transport), member 2(Slc3a2)
		Sfpq	splicing factor proline/glutamine rich (polypyrimidine tract binding protein associated)(Sfpq)
		Shb	src homology 2 domain-containing transforming protein B(Shb)
		Syvn1	synovial apoptosis inhibitor 1, synoviolin(Syvn1)
		Txnip	thioredoxin interacting protein(Txnip)
		Topors	topoisomerase I binding, arginine/serine-rich(Topors)
		Tor3a	torsin family 3, member A(Tor3a)
		Tob1	transducer of ErbB-2.1(Tob1)
		Tra2b	transformer 2 beta homolog (Drosophila)(Tra2b)
		Trib1	tribbles pseudokinase 1(Trib1)
		Trim25	tripartite motif-containing 25(Trim25)
		Tpm4	tropomyosin 4(Tpm4)
		Tubb6	tubulin, beta 6 class V(Tubb6)
		Tnfrsf1a	tumor necrosis factor receptor superfamily, member 1a(Tnfrsf1a)
		Th	tyrosine hydroxylase(Th)
		Ubc	ubiquitin C(Ubc)
		Ube2h	ubiquitin-conjugating enzyme E2H(Ube2h)
		Zscan26	zinc finger and SCAN domain containing 26(Zscan26)
		Zfp174	zinc finger protein 174(Zfp174)

[truncated: 1 more sheets: GO-0043296]
