# Supplementary material for: Sox9 regulates alternative splicing and pancreatic beta cell function
Source: Nat Commun. 2024 Jan 18;15:588. doi: 10.1038/s41467-023-44384-8 (PMC10796970; doi:10.1038/s41467-023-44384-8)
Supplement: Supplementary file 7 — Supplementary Data S4 [file 41467_2023_44384_MOESM7_ESM.xlsx]

## Sheet: GO terms Molecular Function
GO	Term	Count	%	PValue	List Total	Pop Hits	Pop Total	Fold Enrichment	Bonferroni	Benjamini	FDR
GO:0005488	Binding	143	78.5714	4.88665e-07	154	13572	17446	1.19362	0.000234043	0.000234043	0.000699449
GO:0003700	Transcription factor activity, sequence-specific DNA binding	28	15.3846	1.19523e-06	154	1109	17446	2.86023	0.00057235	0.000286216	0.00171078
GO:0005515	Protein binding	100	54.9451	1.54833e-06	154	7972	17446	1.42105	0.000741377	0.000247187	0.00221619
GO:0044212	Transcription regulatory region DNA binding	22	12.0879	1.26061e-05	154	833	17446	2.99194	0.00602018	0.00120695	0.0180423
GO:0019901	Protein kinase binding	18	9.89011	2.10887e-05	154	600	17446	3.39857	0.0100507	0.0012619	0.0301811
GO:1901363	Heterocyclic compound binding	75	41.2088	0.000358394	154	6072	17446	1.39928	0.157769	0.0121895	0.511765
GO:0001159	Core promoter proximal region DNA binding	11	6.04396	0.00198291	154	381	17446	3.27072	0.613551	0.0404944	2.80108
GO:0000978	RNA polymerase II core promoter proximal region sequence-specific DNA binding	10	5.49451	0.00445929	154	359	17446	3.15559	0.882437	0.0820672	6.19677
GO:0030234	Enzyme regulator activity	16	8.79121	0.0161197	154	926	17446	1.95742	0.999584	0.21593	20.7537
Supplementary Data S4. Gene Ontology analysis for Molecular Function

## Sheet: GO-0005488
GO:0005488			Binding
		ID	Gene Name
		Arl4d	ADP-ribosylation factor-like 4D(Arl4d)
		Ahsa2	AHA1, activator of heat shock protein ATPase 2(Ahsa2)
		Arid3a	AT rich interactive domain 3A (BRIGHT-like)(Arid3a)
		Btg2	B cell translocation gene 2, anti-proliferative(Btg2)
		Bbc3	BCL2 binding component 3(Bbc3)
		Borcs6	BLOC-1 related complex subunit 6(Borcs6)
		Bach1	BTB and CNC homology 1, basic leucine zipper transcription factor 1(Bach1)
		C2cd4a	C2 calcium-dependent domain containing 4A(C2cd4a)
		C2cd4b	C2 calcium-dependent domain containing 4B(C2cd4b)
		Clk1	CDC-like kinase 1(Clk1)
		Dnajb4	DnaJ heat shock protein family (Hsp40) member B4(Dnajb4)
		Dnajb5	DnaJ heat shock protein family (Hsp40) member B5(Dnajb5)
		Elf1	E74-like factor 1(Elf1)
		Fosb	FBJ osteosarcoma oncogene B(Fosb)
		Fos	FBJ osteosarcoma oncogene(Fos)
		Gpatch2	G patch domain containing 2(Gpatch2)
		Guf1	GUF1 homolog, GTPase(Guf1)
		Jak2	Janus kinase 2(Jak2)
		Klf11	Kruppel-like factor 11(Klf11)
		Klf2	Kruppel-like factor 2 (lung)(Klf2)
		Klf6	Kruppel-like factor 6(Klf6)
		Klf7	Kruppel-like factor 7 (ubiquitous)(Klf7)
		Mlxipl	MLX interacting protein-like(Mlxipl)
		Meis1	Meis homeobox 1(Meis1)
		Nkx6-1	NK6 homeobox 1(Nkx6-1)
		Phf20l1	PHD finger protein 20-like 1(Phf20l1)
		Rab39	RAB39, member RAS oncogene family(Rab39)
		Rasd1	RAS, dexamethasone-induced 1(Rasd1)
		Rbm5	RNA binding motif protein 5(Rbm5)
		Rassf1	Ras association (RalGDS/AF-6) domain family member 1(Rassf1)
		S100a4	S100 calcium binding protein A4(S100a4)
		Sertad3	SERTA domain containing 3(Sertad3)
		Spty2d1	SPT2, Suppressor of Ty, domain containing 1 (S. cerevisiae)(Spty2d1)
		Tbc1d9	TBC1 domain family, member 9(Tbc1d9)
		Tiparp	TCDD-inducible poly(ADP-ribose) polymerase(Tiparp)
		Abhd2	abhydrolase domain containing 2(Abhd2)
		Dars2	aspartyl-tRNA synthetase 2 (mitochondrial)(Dars2)
		Cdh1	cadherin 1(Cdh1)
		Cnn3	calponin 3, acidic(Cnn3)
		Casp3	caspase 3(Casp3)
		Crabp1	cellular retinoic acid binding protein I(Crabp1)
		Cep152	centrosomal protein 152(Cep152)
		Ccl3	chemokine (C-C motif) ligand 3(Ccl3)
		Cldn3	claudin 3(Cldn3)
		Cldn4	claudin 4(Cldn4)
		Ccnl1	cyclin L1(Ccnl1)
		Cyb5rl	cytochrome b5 reductase-like(Cyb5rl)
		Dedd2	death effector domain-containing DNA binding protein 2(Dedd2)
		Dact1	dishevelled-binding antagonist of beta-catenin 1(Dact1)
		Dact2	dishevelled-binding antagonist of beta-catenin 2(Dact2)
		Dusp1	dual specificity phosphatase 1(Dusp1)
		Dusp16	dual specificity phosphatase 16(Dusp16)
		Dyrk1a	dual-specificity tyrosine-(Y)-phosphorylation regulated kinase 1a(Dyrk1a)
		Egr1	early growth response 1(Egr1)
		Epcam	epithelial cell adhesion molecule(Epcam)
		Etv5	ets variant 5(Etv5)
		Fam83h	family with sequence similarity 83, member H(Fam83h)
		Fermt3	fermitin family member 3(Fermt3)
		Fdxr	ferredoxin reductase(Fdxr)
		Foxo3	forkhead box O3(Foxo3)
		Fhl3	four and a half LIM domains 3(Fhl3)
		Ggcx	gamma-glutamyl carboxylase(Ggcx)
		Gadd45a	growth arrest and DNA-damage-inducible 45 alpha(Gadd45a)
		Hes1	hairy and enhancer of split 1 (Drosophila)(Hes1)
		H2-Q10	histocompatibility 2, Q region locus 10(H2-Q10)
		Hipk3	homeodomain interacting protein kinase 3(Hipk3)
		Hic2	hypermethylated in cancer 2(Hic2)
		Hcn4	hyperpolarization-activated, cyclic nucleotide-gated K+ 4(Hcn4)
		Ier2	immediate early response 2(Ier2)
		Inpp5f	inositol polyphosphate-5-phosphatase F(Inpp5f)
		Irs1	insulin receptor substrate 1(Irs1)
		Irs2	insulin receptor substrate 2(Irs2)
		Itgav	integrin alpha V(Itgav)
		Irf2bp2	interferon regulatory factor 2 binding protein 2(Irf2bp2)
		Il1a	interleukin 1 alpha(Il1a)
		Il1rn	interleukin 1 receptor antagonist(Il1rn)
		Jun	jun proto-oncogene(Jun)
		Lmtk3	lemur tyrosine kinase 3(Lmtk3)
		Llgl1	lethal giant larvae homolog 1 (Drosophila)(Llgl1)
		Lrrc4	leucine rich repeat containing 4(Lrrc4)
		Lzts3	leucine zipper, putative tumor suppressor family member 3(Lzts3)
		Maoa	monoamine oxidase A(Maoa)
		Mbp	myelin basic protein(Mbp)
		Mynn	myoneurin(Mynn)
		Myo1e	myosin IE(Myo1e)
		Myh14	myosin, heavy polypeptide 14(Myh14)
		Nxph3	neurexophilin 3(Nxph3)
		Npas4	neuronal PAS domain protein 4(Npas4)
		Nup98	nucleoporin 98(Nup98)
		Ocln	occludin(Ocln)
		Osbpl8	oxysterol binding protein-like 8(Osbpl8)
		Palld	palladin, cytoskeletal associated protein(Palld)
		Peli1	pellino 1(Peli1)
		Prpf39	pre-mRNA processing factor 39(Prpf39)
		Prlr	prolactin receptor(Prlr)
		Ppp1r3c	protein phosphatase 1, regulatory (inhibitor) subunit 3C(Ppp1r3c)
		Ptpn2	protein tyrosine phosphatase, non-receptor type 2(Ptpn2)
		Ralgds	ral guanine nucleotide dissociation stimulator(Ralgds)
		Rhob	ras homolog family member B(Rhob)
		Rtp4	receptor transporter protein 4(Rtp4)
		Rgs11	regulator of G-protein signaling 11(Rgs11)
		Rcan1	regulator of calcineurin 1(Rcan1)
		Rfx6	regulatory factor X, 6(Rfx6)
		Rif1	replication timing regulatory factor 1(Rif1)
		Rchy1	ring finger and CHY zinc finger domain containing 1(Rchy1)
		Rnf138rt1	ring finger protein 138, retrogene 1(Rnf138rt1)
		Safb2	scaffold attachment factor B2(Safb2)
		Scarb2	scavenger receptor class B, member 2(Scarb2)
		Slfn2	schlafen 2(Slfn2)
		Stk40	serine/threonine kinase 40(Stk40)
		Six4	sine oculis-related homeobox 4(Six4)
		Slc3a2	solute carrier family 3 (activators of dibasic and neutral amino acid transport), member 2(Slc3a2)
		Slc39a1	solute carrier family 39 (zinc transporter), member 1(Slc39a1)
		Sfpq	splicing factor proline/glutamine rich (polypyrimidine tract binding protein associated)(Sfpq)
		Shb	src homology 2 domain-containing transforming protein B(Shb)
		Syvn1	synovial apoptosis inhibitor 1, synoviolin(Syvn1)
		Txnip	thioredoxin interacting protein(Txnip)
		Topors	topoisomerase I binding, arginine/serine-rich(Topors)
		Tor3a	torsin family 3, member A(Tor3a)
		Tcea2	transcription elongation factor A (SII), 2(Tcea2)
		Tob1	transducer of ErbB-2.1(Tob1)
		Tra2b	transformer 2 beta homolog (Drosophila)(Tra2b)
		Tmem181b-ps	transmembrane protein 181B, pseudogene(Tmem181b-ps)
		Trib1	tribbles pseudokinase 1(Trib1)
		Trib3	tribbles pseudokinase 3(Trib3)
		Trim25	tripartite motif-containing 25(Trim25)
		Trim65	tripartite motif-containing 65(Trim65)
		Tpm4	tropomyosin 4(Tpm4)
		Tubb6	tubulin, beta 6 class V(Tubb6)
		Tnfrsf1a	tumor necrosis factor receptor superfamily, member 1a(Tnfrsf1a)
		Twsg1	twisted gastrulation BMP signaling modulator 1(Twsg1)
		Th	tyrosine hydroxylase(Th)
		Ubc	ubiquitin C(Ubc)
		Ube2h	ubiquitin-conjugating enzyme E2H(Ube2h)
		Ypel3	yippee-like 3 (Drosophila)(Ypel3)
		Zscan26	zinc finger and SCAN domain containing 26(Zscan26)
		Zfp174	zinc finger protein 174(Zfp174)
		Zfp27	zinc finger protein 27(Zfp27)
		Zfp516	zinc finger protein 516(Zfp516)
		Zfp677	zinc finger protein 677(Zfp677)
		Zfp872	zinc finger protein 872(Zfp872)
		Zkscan16	zinc finger with KRAB and SCAN domains 16(Zkscan16)
		Zkscan7	zinc finger with KRAB and SCAN domains 7(Zkscan7)

## Sheet: GO-0003700
GO:0003700			Transcription factor activity, sequence-specific DNA binding
		ID	Gene Name
		Arid3a	AT rich interactive domain 3A (BRIGHT-like)(Arid3a)
		Btg2	B cell translocation gene 2, anti-proliferative(Btg2)
		Bach1	BTB and CNC homology 1, basic leucine zipper transcription factor 1(Bach1)
		Elf1	E74-like factor 1(Elf1)
		Fosb	FBJ osteosarcoma oncogene B(Fosb)
		Fos	FBJ osteosarcoma oncogene(Fos)
		Klf11	Kruppel-like factor 11(Klf11)
		Klf2	Kruppel-like factor 2 (lung)(Klf2)
		Klf6	Kruppel-like factor 6(Klf6)
		Klf7	Kruppel-like factor 7 (ubiquitous)(Klf7)
		Mlxipl	MLX interacting protein-like(Mlxipl)
		Meis1	Meis homeobox 1(Meis1)
		Nkx6-1	NK6 homeobox 1(Nkx6-1)
		Egr1	early growth response 1(Egr1)
		Etv5	ets variant 5(Etv5)
		Foxo3	forkhead box O3(Foxo3)
		Hes1	hairy and enhancer of split 1 (Drosophila)(Hes1)
		Jun	jun proto-oncogene(Jun)
		Npas4	neuronal PAS domain protein 4(Npas4)
		Rfx6	regulatory factor X, 6(Rfx6)
		Six4	sine oculis-related homeobox 4(Six4)
		Zscan26	zinc finger and SCAN domain containing 26(Zscan26)
		Zfp174	zinc finger protein 174(Zfp174)
		Zfp27	zinc finger protein 27(Zfp27)
		Zfp516	zinc finger protein 516(Zfp516)
		Zfp677	zinc finger protein 677(Zfp677)
		Zkscan16	zinc finger with KRAB and SCAN domains 16(Zkscan16)
		Zkscan7	zinc finger with KRAB and SCAN domains 7(Zkscan7)

## Sheet: GO-0005515
GO:0005515			Protein binding
		ID	Gene Name
		Ahsa2	AHA1, activator of heat shock protein ATPase 2(Ahsa2)
		Arid3a	AT rich interactive domain 3A (BRIGHT-like)(Arid3a)
		Btg2	B cell translocation gene 2, anti-proliferative(Btg2)
		Bbc3	BCL2 binding component 3(Bbc3)
		Borcs6	BLOC-1 related complex subunit 6(Borcs6)
		Bach1	BTB and CNC homology 1, basic leucine zipper transcription factor 1(Bach1)
		Dnajb4	DnaJ heat shock protein family (Hsp40) member B4(Dnajb4)
		Dnajb5	DnaJ heat shock protein family (Hsp40) member B5(Dnajb5)
		Fos	FBJ osteosarcoma oncogene(Fos)
		Jak2	Janus kinase 2(Jak2)
		Klf2	Kruppel-like factor 2 (lung)(Klf2)
		Mlxipl	MLX interacting protein-like(Mlxipl)
		Meis1	Meis homeobox 1(Meis1)
		Rassf1	Ras association (RalGDS/AF-6) domain family member 1(Rassf1)
		S100a4	S100 calcium binding protein A4(S100a4)
		Sertad3	SERTA domain containing 3(Sertad3)
		Spty2d1	SPT2, Suppressor of Ty, domain containing 1 (S. cerevisiae)(Spty2d1)
		Tbc1d9	TBC1 domain family, member 9(Tbc1d9)
		Dars2	aspartyl-tRNA synthetase 2 (mitochondrial)(Dars2)
		Cdh1	cadherin 1(Cdh1)
		Cnn3	calponin 3, acidic(Cnn3)
		Casp3	caspase 3(Casp3)
		Cep152	centrosomal protein 152(Cep152)
		Ccl3	chemokine (C-C motif) ligand 3(Ccl3)
		Cldn3	claudin 3(Cldn3)
		Cldn4	claudin 4(Cldn4)
		Ccnl1	cyclin L1(Ccnl1)
		Dact1	dishevelled-binding antagonist of beta-catenin 1(Dact1)
		Dact2	dishevelled-binding antagonist of beta-catenin 2(Dact2)
		Dusp1	dual specificity phosphatase 1(Dusp1)
		Dusp16	dual specificity phosphatase 16(Dusp16)
		Dyrk1a	dual-specificity tyrosine-(Y)-phosphorylation regulated kinase 1a(Dyrk1a)
		Egr1	early growth response 1(Egr1)
		Epcam	epithelial cell adhesion molecule(Epcam)
		Fam83h	family with sequence similarity 83, member H(Fam83h)
		Fermt3	fermitin family member 3(Fermt3)
		Foxo3	forkhead box O3(Foxo3)
		Fhl3	four and a half LIM domains 3(Fhl3)
		Gadd45a	growth arrest and DNA-damage-inducible 45 alpha(Gadd45a)
		Hes1	hairy and enhancer of split 1 (Drosophila)(Hes1)
		H2-Q10	histocompatibility 2, Q region locus 10(H2-Q10)
		Hipk3	homeodomain interacting protein kinase 3(Hipk3)
		Hic2	hypermethylated in cancer 2(Hic2)
		Hcn4	hyperpolarization-activated, cyclic nucleotide-gated K+ 4(Hcn4)
		Inpp5f	inositol polyphosphate-5-phosphatase F(Inpp5f)
		Irs1	insulin receptor substrate 1(Irs1)
		Irs2	insulin receptor substrate 2(Irs2)
		Itgav	integrin alpha V(Itgav)
		Il1a	interleukin 1 alpha(Il1a)
		Il1rn	interleukin 1 receptor antagonist(Il1rn)
		Jun	jun proto-oncogene(Jun)
		Llgl1	lethal giant larvae homolog 1 (Drosophila)(Llgl1)
		Lrrc4	leucine rich repeat containing 4(Lrrc4)
		Lzts3	leucine zipper, putative tumor suppressor family member 3(Lzts3)
		Maoa	monoamine oxidase A(Maoa)
		Mbp	myelin basic protein(Mbp)
		Myo1e	myosin IE(Myo1e)
		Myh14	myosin, heavy polypeptide 14(Myh14)
		Nxph3	neurexophilin 3(Nxph3)
		Npas4	neuronal PAS domain protein 4(Npas4)
		Ocln	occludin(Ocln)
		Osbpl8	oxysterol binding protein-like 8(Osbpl8)
		Palld	palladin, cytoskeletal associated protein(Palld)
		Peli1	pellino 1(Peli1)
		Prlr	prolactin receptor(Prlr)
		Ppp1r3c	protein phosphatase 1, regulatory (inhibitor) subunit 3C(Ppp1r3c)
		Ptpn2	protein tyrosine phosphatase, non-receptor type 2(Ptpn2)
		Ralgds	ral guanine nucleotide dissociation stimulator(Ralgds)
		Rhob	ras homolog family member B(Rhob)
		Rtp4	receptor transporter protein 4(Rtp4)
		Rgs11	regulator of G-protein signaling 11(Rgs11)
		Rfx6	regulatory factor X, 6(Rfx6)
		Rif1	replication timing regulatory factor 1(Rif1)
		Rchy1	ring finger and CHY zinc finger domain containing 1(Rchy1)
		Rnf138rt1	ring finger protein 138, retrogene 1(Rnf138rt1)
		Safb2	scaffold attachment factor B2(Safb2)
		Scarb2	scavenger receptor class B, member 2(Scarb2)
		Stk40	serine/threonine kinase 40(Stk40)
		Six4	sine oculis-related homeobox 4(Six4)
		Slc3a2	solute carrier family 3 (activators of dibasic and neutral amino acid transport), member 2(Slc3a2)
		Slc39a1	solute carrier family 39 (zinc transporter), member 1(Slc39a1)
		Sfpq	splicing factor proline/glutamine rich (polypyrimidine tract binding protein associated)(Sfpq)
		Shb	src homology 2 domain-containing transforming protein B(Shb)
		Syvn1	synovial apoptosis inhibitor 1, synoviolin(Syvn1)
		Txnip	thioredoxin interacting protein(Txnip)
		Topors	topoisomerase I binding, arginine/serine-rich(Topors)
		Tor3a	torsin family 3, member A(Tor3a)
		Tob1	transducer of ErbB-2.1(Tob1)
		Tra2b	transformer 2 beta homolog (Drosophila)(Tra2b)
		Trib1	tribbles pseudokinase 1(Trib1)
		Trib3	tribbles pseudokinase 3(Trib3)
		Trim25	tripartite motif-containing 25(Trim25)
		Tpm4	tropomyosin 4(Tpm4)
		Tnfrsf1a	tumor necrosis factor receptor superfamily, member 1a(Tnfrsf1a)
		Twsg1	twisted gastrulation BMP signaling modulator 1(Twsg1)
		Th	tyrosine hydroxylase(Th)
		Ubc	ubiquitin C(Ubc)
		Ube2h	ubiquitin-conjugating enzyme E2H(Ube2h)
		Zfp174	zinc finger protein 174(Zfp174)
		Zfp516	zinc finger protein 516(Zfp516)

## Sheet: GO-0044212
GO:0044212			Transcription regulatory region DNA binding
		ID	Gene Name
		Arid3a	AT rich interactive domain 3A (BRIGHT-like)(Arid3a)
		Bach1	BTB and CNC homology 1, basic leucine zipper transcription factor 1(Bach1)
		Elf1	E74-like factor 1(Elf1)
		Fosb	FBJ osteosarcoma oncogene B(Fosb)
		Fos	FBJ osteosarcoma oncogene(Fos)
		Klf11	Kruppel-like factor 11(Klf11)
		Mlxipl	MLX interacting protein-like(Mlxipl)
		Meis1	Meis homeobox 1(Meis1)
		Nkx6-1	NK6 homeobox 1(Nkx6-1)
		Tiparp	TCDD-inducible poly(ADP-ribose) polymerase(Tiparp)
		Egr1	early growth response 1(Egr1)
		Etv5	ets variant 5(Etv5)
		Foxo3	forkhead box O3(Foxo3)
		Gadd45a	growth arrest and DNA-damage-inducible 45 alpha(Gadd45a)
		Hes1	hairy and enhancer of split 1 (Drosophila)(Hes1)
		Jun	jun proto-oncogene(Jun)
		Npas4	neuronal PAS domain protein 4(Npas4)
		Rfx6	regulatory factor X, 6(Rfx6)
		Six4	sine oculis-related homeobox 4(Six4)
		Sfpq	splicing factor proline/glutamine rich (polypyrimidine tract binding protein associated)(Sfpq)
		Zfp174	zinc finger protein 174(Zfp174)
		Zfp516	zinc finger protein 516(Zfp516)

## Sheet: GO-0019901
GO:0019901			Protein kinase binding
		ID	Gene Name
		Jak2	Janus kinase 2(Jak2)
		Mlxipl	MLX interacting protein-like(Mlxipl)
		Cep152	centrosomal protein 152(Cep152)
		Ccnl1	cyclin L1(Ccnl1)
		Dact1	dishevelled-binding antagonist of beta-catenin 1(Dact1)
		Dact2	dishevelled-binding antagonist of beta-catenin 2(Dact2)
		Fam83h	family with sequence similarity 83, member H(Fam83h)
		Foxo3	forkhead box O3(Foxo3)
		Hes1	hairy and enhancer of split 1 (Drosophila)(Hes1)
		Irs1	insulin receptor substrate 1(Irs1)
		Irs2	insulin receptor substrate 2(Irs2)
		Itgav	integrin alpha V(Itgav)
		Llgl1	lethal giant larvae homolog 1 (Drosophila)(Llgl1)
		Prlr	prolactin receptor(Prlr)
		Ptpn2	protein tyrosine phosphatase, non-receptor type 2(Ptpn2)
		Tob1	transducer of ErbB-2.1(Tob1)
		Trib1	tribbles pseudokinase 1(Trib1)
		Trib3	tribbles pseudokinase 3(Trib3)

## Sheet: GO-1901363
GO:1901363			Heterocyclic compound binding
		ID	Gene Name
		Arl4d	ADP-ribosylation factor-like 4D(Arl4d)
		Arid3a	AT rich interactive domain 3A (BRIGHT-like)(Arid3a)
		Bach1	BTB and CNC homology 1, basic leucine zipper transcription factor 1(Bach1)
		Clk1	CDC-like kinase 1(Clk1)
		Elf1	E74-like factor 1(Elf1)
		Fosb	FBJ osteosarcoma oncogene B(Fosb)
		Fos	FBJ osteosarcoma oncogene(Fos)
		Gpatch2	G patch domain containing 2(Gpatch2)
		Guf1	GUF1 homolog, GTPase(Guf1)
		Jak2	Janus kinase 2(Jak2)
		Klf11	Kruppel-like factor 11(Klf11)
		Klf2	Kruppel-like factor 2 (lung)(Klf2)
		Klf6	Kruppel-like factor 6(Klf6)
		Klf7	Kruppel-like factor 7 (ubiquitous)(Klf7)
		Mlxipl	MLX interacting protein-like(Mlxipl)
		Meis1	Meis homeobox 1(Meis1)
		Nkx6-1	NK6 homeobox 1(Nkx6-1)
		Rab39	RAB39, member RAS oncogene family(Rab39)
		Rasd1	RAS, dexamethasone-induced 1(Rasd1)
		Rbm5	RNA binding motif protein 5(Rbm5)
		S100a4	S100 calcium binding protein A4(S100a4)
		Spty2d1	SPT2, Suppressor of Ty, domain containing 1 (S. cerevisiae)(Spty2d1)
		Tiparp	TCDD-inducible poly(ADP-ribose) polymerase(Tiparp)
		Dars2	aspartyl-tRNA synthetase 2 (mitochondrial)(Dars2)
		Cyb5rl	cytochrome b5 reductase-like(Cyb5rl)
		Dedd2	death effector domain-containing DNA binding protein 2(Dedd2)
		Dyrk1a	dual-specificity tyrosine-(Y)-phosphorylation regulated kinase 1a(Dyrk1a)
		Egr1	early growth response 1(Egr1)
		Etv5	ets variant 5(Etv5)
		Fdxr	ferredoxin reductase(Fdxr)
		Foxo3	forkhead box O3(Foxo3)
		Gadd45a	growth arrest and DNA-damage-inducible 45 alpha(Gadd45a)
		Hes1	hairy and enhancer of split 1 (Drosophila)(Hes1)
		H2-Q10	histocompatibility 2, Q region locus 10(H2-Q10)
		Hipk3	homeodomain interacting protein kinase 3(Hipk3)
		Hic2	hypermethylated in cancer 2(Hic2)
		Hcn4	hyperpolarization-activated, cyclic nucleotide-gated K+ 4(Hcn4)
		Ier2	immediate early response 2(Ier2)
		Jun	jun proto-oncogene(Jun)
		Lmtk3	lemur tyrosine kinase 3(Lmtk3)
		Maoa	monoamine oxidase A(Maoa)
		Mynn	myoneurin(Mynn)
		Myo1e	myosin IE(Myo1e)
		Myh14	myosin, heavy polypeptide 14(Myh14)
		Npas4	neuronal PAS domain protein 4(Npas4)
		Nup98	nucleoporin 98(Nup98)
		Prpf39	pre-mRNA processing factor 39(Prpf39)
		Rhob	ras homolog family member B(Rhob)
		Rcan1	regulator of calcineurin 1(Rcan1)
		Rfx6	regulatory factor X, 6(Rfx6)
		Safb2	scaffold attachment factor B2(Safb2)
		Slfn2	schlafen 2(Slfn2)
		Stk40	serine/threonine kinase 40(Stk40)
		Six4	sine oculis-related homeobox 4(Six4)
		Slc3a2	solute carrier family 3 (activators of dibasic and neutral amino acid transport), member 2(Slc3a2)
		Sfpq	splicing factor proline/glutamine rich (polypyrimidine tract binding protein associated)(Sfpq)
		Topors	topoisomerase I binding, arginine/serine-rich(Topors)
		Tor3a	torsin family 3, member A(Tor3a)
		Tcea2	transcription elongation factor A (SII), 2(Tcea2)
		Tra2b	transformer 2 beta homolog (Drosophila)(Tra2b)
		Trib1	tribbles pseudokinase 1(Trib1)
		Trib3	tribbles pseudokinase 3(Trib3)
		Trim25	tripartite motif-containing 25(Trim25)
		Tubb6	tubulin, beta 6 class V(Tubb6)
		Th	tyrosine hydroxylase(Th)
		Ubc	ubiquitin C(Ubc)
		Ube2h	ubiquitin-conjugating enzyme E2H(Ube2h)
		Zscan26	zinc finger and SCAN domain containing 26(Zscan26)
		Zfp174	zinc finger protein 174(Zfp174)
		Zfp27	zinc finger protein 27(Zfp27)
		Zfp516	zinc finger protein 516(Zfp516)
		Zfp677	zinc finger protein 677(Zfp677)
		Zfp872	zinc finger protein 872(Zfp872)
		Zkscan16	zinc finger with KRAB and SCAN domains 16(Zkscan16)
		Zkscan7	zinc finger with KRAB and SCAN domains 7(Zkscan7)

## Sheet: GO-0001159
GO:0001159			Core promoter proximal region DNA binding
		ID	Gene Name
		Elf1	E74-like factor 1(Elf1)
		Fosb	FBJ osteosarcoma oncogene B(Fosb)
		Fos	FBJ osteosarcoma oncogene(Fos)
		Mlxipl	MLX interacting protein-like(Mlxipl)
		Meis1	Meis homeobox 1(Meis1)
		Nkx6-1	NK6 homeobox 1(Nkx6-1)
		Jun	jun proto-oncogene(Jun)
		Npas4	neuronal PAS domain protein 4(Npas4)
		Rfx6	regulatory factor X, 6(Rfx6)
		Six4	sine oculis-related homeobox 4(Six4)
		Zfp516	zinc finger protein 516(Zfp516)

## Sheet: GO-0000978
GO:0000978			RNA polymerase II core promoter proximal region sequence-specific DNA binding
		ID	Gene Name
		Elf1	E74-like factor 1(Elf1)
		Fosb	FBJ osteosarcoma oncogene B(Fosb)
		Fos	FBJ osteosarcoma oncogene(Fos)
		Mlxipl	MLX interacting protein-like(Mlxipl)
		Meis1	Meis homeobox 1(Meis1)
		Nkx6-1	NK6 homeobox 1(Nkx6-1)
		Jun	jun proto-oncogene(Jun)
		Npas4	neuronal PAS domain protein 4(Npas4)
		Rfx6	regulatory factor X, 6(Rfx6)
		Six4	sine oculis-related homeobox 4(Six4)

## Sheet: GO-0030234
GO:0030234			Enzyme regulator activity
		ID	Gene Name
		Ahsa2	AHA1, activator of heat shock protein ATPase 2(Ahsa2)
		Arhgap23	Rho GTPase activating protein 23(Arhgap23)
		Tbc1d9	TBC1 domain family, member 9(Tbc1d9)
		Casp3	caspase 3(Casp3)
		Ccl3	chemokine (C-C motif) ligand 3(Ccl3)
		Ccnl1	cyclin L1(Ccnl1)
		Jun	jun proto-oncogene(Jun)
		Llgl1	lethal giant larvae homolog 1 (Drosophila)(Llgl1)
		Lrrc4	leucine rich repeat containing 4(Lrrc4)
		Ppp1r3c	protein phosphatase 1, regulatory (inhibitor) subunit 3C(Ppp1r3c)
		Ralgds	ral guanine nucleotide dissociation stimulator(Ralgds)
		Rgs11	regulator of G-protein signaling 11(Rgs11)
		Rcan1	regulator of calcineurin 1(Rcan1)
		Txnip	thioredoxin interacting protein(Txnip)
		Trib1	tribbles pseudokinase 1(Trib1)
		Trib3	tribbles pseudokinase 3(Trib3)
