# Supplementary material for: Sox9 regulates alternative splicing and pancreatic beta cell function
Source: Nat Commun. 2024 Jan 18;15:588. doi: 10.1038/s41467-023-44384-8 (PMC10796970; doi:10.1038/s41467-023-44384-8)
Supplement: Supplementary file 8 — Supplementary Data S5 [file 41467_2023_44384_MOESM8_ESM.xlsx]

## Sheet: Sheet1
KEGG	Term	Count	%	PValue	Genes	List Total	Pop Hits	Pop Total	Fold Enrichment	Bonferroni	Benjamini	FDR
mmu04010	MAPK signaling pathway	9	4.94505	0.00104736	FOS, TNFRSF1A, CASP3, DUSP1, JUN, DUSP16, DUSP8, GADD45A, IL1A	65	251	7691	4.24266	0.131916	0.131916	1.22102
mmu04932	Non-alcoholic fatty liver disease (NAFLD)	7	3.84615	0.00185672	TNFRSF1A, IRS2, CASP3, JUN, MLXIPL, IRS1, IL1A	65	157	7691	5.27555	0.221892	0.117896	2.15522
mmu04931	Insulin resistance	6	3.2967	0.00213028	TNFRSF1A, IRS2, PPP1R3C, MLXIPL, TRIB3, IRS1	65	110	7691	6.45399	0.250159	0.0915039	2.46914
mmu04514	Cell adhesion molecules (CAMs)	7	3.84615	0.00217642	LRRC4, H2-Q10, OCLN, CLDN4, CLDN3, ITGAV, CDH1	65	162	7691	5.11273	0.254825	0.0708956	2.522
mmu05031	Amphetamine addiction	5	2.74725	0.00225755	FOS, JUN, MAOA, TH, FOSB	65	67	7691	8.83008	0.262961	0.0591983	2.61489
mmu04917	Prolactin signaling pathway	5	2.74725	0.00308885	FOS, PRLR, TH, JAK2, FOXO3	65	73	7691	8.10432	0.341401	0.0672394	3.5619
mmu04530	Tight junction	5	2.74725	0.00652813	OCLN, CLDN4, CLDN3, MYH14, LLGL1	65	90	7691	6.5735	0.58695	0.118661	7.39109
mmu04115	p53 signaling pathway	4	2.1978	0.0180403	CASP3, BBC3, RCHY1, GADD45A	65	67	7691	7.06406	0.914366	0.200225	19.2191
mmu04380	Osteoclast differentiation	5	2.74725	0.0204952	FOS, TNFRSF1A, JUN, FOSB, IL1A	65	126	7691	4.69536	0.938922	0.20782	21.5553
mmu04950	Maturity onset diabetes of the young	3	1.64835	0.0209319	HES1, RFX6, NKX6-1	65	27	7691	13.147	0.94249	0.197222	21.9643
mmu04068	FoxO signaling pathway	5	2.74725	0.0250374	IRS2, FOXO3, KLF2, IRS1, GADD45A	65	134	7691	4.41504	0.967388	0.192605	25.7155
Supplementary Data S5. KEGG pathway analysis for the differentially expressed genes between Sox9-knockout and control islets
