# Supplementary material for: Sox9 regulates alternative splicing and pancreatic beta cell function
Source: Nat Commun. 2024 Jan 18;15:588. doi: 10.1038/s41467-023-44384-8 (PMC10796970; doi:10.1038/s41467-023-44384-8)
Supplement: Supplementary file 9 — Supplementary Data S6 [file 41467_2023_44384_MOESM9_ESM.xlsx]

## Sheet: Supp Data S6
Term	Overlap	P-value	Adjusted P-value	Odds Ratio	Combined Score	Genes
SOX9 MOUSE GSE34060 CREEDSID GENE 2743 UP	24/331	1.26751e-14	2.48178e-11	7.59241	242.951	SCARB2;EGR1;JUN;BTG2;TPM4;DUSP1;FOS;RHOB;CLK1;CLDN4;OCLN;SFPQ;KLF6;CDH1;EPCAM;DNAJB4;TRA2B;UBC;FOSB;ITGAV;HES1;IER2;RBM5;SLC38A4
STAT3 KD HUMAN GSE42979 CREEDSID GENE 2148 DOWN	22/309	2.49682e-13	2.44439e-10	7.45523	216.34	EGR1;KLF11;JUN;TIPARP;GADD45A;DUSP1;FOS;SHB;DUSP8;KLF2;CNN3;RHOB;CLDN4;KLF6;CDCP1;EPCAM;TCEA2;FOSB;TRIB3;ITGAV;TRIB1;IER2
HEY2 KO MOUSE GSE6526 CREEDSID GENE 1511 UP	16/205	1.34334e-10	8.76752e-08	8.17265	185.77	EGR1;JUN;BTG2;DUSP1;SLC3A2;FOS;SLC7A1;RHOB;TUBB6;KLF6;DNAJB4;UBC;FOSB;S100A4;CCNL1;IER2
NFKB1 INACTIVATION HUMAN GSE20667 CREEDSID GENE 2575 UP	19/309	1.45379e-10	5.69304e-08	6.4386	145.845	EGR1;OSBPL8;JUN;GADD45A;IRS2;SLC3A2;MT-ND2;TOB1;CLK1;SFPQ;ELF1;KLF6;LBH;CASP3;UBC;FAM53C;RSRP1;TXNIP;IER2
SPI1 KD MOUSE GSE5654 CREEDSID GENE 202 DOWN	18/275	1.64829e-10	5.37894e-08	6.85388	154.391	SCARB2;EGR1;OSBPL8;JUN;BTG2;TPM4;DUSP1;SLC3A2;FOS;KLF2;RHOB;TNFRSF1A;CLK1;RSRP1;CCL3;FOSB;RETREG1;IER2
STAT3 ACTVATION MOUSE GSE21060 CREEDSID GENE 3063 UP	17/260	5.52284e-10	1.54482e-07	6.84656	145.948	RTP4;EGR1;JUN;BTG2;TIPARP;GADD45A;IRF2BP2;IRS2;BACH1;TNFRSF1A;RASSF1;KLF6;GCNT2;CCL3;HES1;CCNL1;PTPN2
STAT3 DEFICIENCY MOUSE GSE6846 CREEDSID GENE 85 DOWN	16/246	1.95753e-09	4.79106e-07	6.81054	136.562	EGR1;JUN;BTG2;DUSP1;FOS;KLF2;RHOB;CLDN4;KLF6;CDH1;UBC;TXNIP;MYH14;FOSB;CCNL1;IER2
SRF KO MOUSE GSE7412 CREEDSID GENE 1238 DOWN	15/212	2.02036e-09	4.3954e-07	7.40887	148.326	EGR1;JUN;TPM4;IRS2;FOS;KLF2;RHOB;KLF6;TRA2B;UBC;FAM53C;TRIM25;CCNL1;IER2;YPEL3
SETDB1 KO MOUSE GSE28593 CREEDSID GENE 2205 UP	19/379	4.3848e-09	8.58544e-07	5.24942	101.026	JUN;UBE2H;TPM4;SOWAHB;IRS1;IRS2;ARID3A;FOS;RHOB;TNFRSF1A;CLDN4;OCLN;KLF6;CLDN3;CDCP1;RASD1;MARVELD2;JAK2;RETREG1
FOXO1 KD MOUSE GSE6623 CREEDSID GENE 505 DOWN	14/195	5.88386e-09	1.04733e-06	7.51779	142.47	EGR1;JUN;GADD45A;DUSP1;SLC3A2;FOS;RHOB;CLK1;SFPQ;KLF6;UBC;CCL3;FOSB;CCNL1
ARID3A OE MOUSE GSE56853 CREEDSID GENE 1339 UP	18/350	7.69446e-09	1.25548e-06	5.38519	100.61	SCARB2;JUN;TPM4;IRS1;GADD45A;IRS2;HIPK3;RHOB;TMEM123;KLF7;TUBB6;OCLN;KLF6;CLDN3;CDCP1;MARVELD2;EPCAM;RALGDS
RUNX1 KO MOUSE GSE47375 CREEDSID GENE 2899 UP	16/271	7.84248e-09	1.1812e-06	6.18226	115.384	EGR1;BTG2;TPM4;IRS1;GADD45A;DUSP1;SLC3A2;DUSP8;SLC7A1;RHOB;KLF7;CLDN4;KLF6;RASD1;TRIB3;TRIB1
XBP1 KO MOUSE GSE52857 CREEDSID GENE 2765 UP	12/143	1.29958e-08	1.81755e-06	8.78702	159.56	EGR1;JUN;DUSP1;GCNT2;CCL3;FOSB;TRIB3;FOS;SLC7A1;IER2;ETV5;RHOB
TWIST1 OE MOUSE GSE50002 CREEDSID GENE 1078 UP	18/368	1.67101e-08	2.18123e-06	5.12178	91.7171	SCARB2;RTP4;TOR3A;EGR1;JUN;BTG2;DUSP1;IRS2;FOS;SPTY2D1;RHOB;RASD1;CASTOR2;RSRP1;TRIM25;RGS11;TRIB1;YPEL3
OVOL2 KO MOUSE GSE53923 CREEDSID GENE 1486 UP	17/330	1.99603e-08	2.44264e-06	5.39426	95.6376	SCARB2;EGR1;JUN;BTG2;TIPARP;GADD45A;DUSP1;CRABP1;FOS;PRLR;TOB1;CCL3;TXNIP;FOSB;TRIB1;JAK2;MFSD2A
SETDB1 KD THP1 HUMAN GSE103409 SGRNA6DAY4 RNASEQ DOWN	14/221	2.89596e-08	3.33546e-06	6.63334	115.137	BTG2;TPM4;IRF2BP2;SLC3A2;FOS;MT-ND2;HIPK3;TMEM123;UBC;CCL3;TXNIP;S100A4;TRIB3;MFSD2A
ZBTB7A KO MOUSE GSE41839 CREEDSID GENE 2380 UP	13/204	8.56677e-08	9.31874e-06	6.67283	108.586	RTP4;JUN;TPM4;GADD45A;DUSP1;FGL2;FOS;KLF2;CNN3;CDH1;CCL3;FOSB;HES1
GFI1 KO MOUSE GSE20282 CREEDSID GENE 174 DOWN	12/198	4.679e-07	4.82184e-05	6.34618	92.4957	CLK1;EGR1;JUN;ELF1;DNAJB4;UBC;CCL3;FOS;CCNL1;RETREG1;IER2;RHOB
CEBPA KO MOUSE GSE61468 CREEDSID GENE 1476 UP	13/238	5.07251e-07	4.96598e-05	5.71957	82.9009	RTP4;EGR1;JUN;BTG2;DUSP16;KLF6;MEIS1;DNAJB4;PELI1;FOSB;HES1;CCNL1;IER2
PAX6 KO MOUSE GSE45143 CREEDSID GENE 3098 UP	14/286	6.87175e-07	6.40709e-05	5.12576	72.7381	JUN;TPM4;DUSP1;CRABP1;SLC3A2;LYSMD3;CNN3;RHOB;CLK1;CLDN4;KLF6;CDH1;UBC;RSRP1
TWIST1 OE MOUSE GSE50002 CREEDSID GENE 1075 UP	15/338	9.39047e-07	8.35752e-05	4.64698	64.4927	TSPYL2;RTP4;EGR1;BTG2;GADD45A;DUSP1;LYSMD3;SPTY2D1;RHOB;LBH;RASD1;CASTOR2;RGS11;TRIB1;YPEL3
NR1I3 KNOCKIN MOUSE GSE40120 CREEDSID GENE 3069 UP	13/261	1.43263e-06	0.000121961	5.21554	70.1803	EGR1;JUN;BTG2;TIPARP;DUSP1;FOS;LYSMD3;KLF2;HIPK3;RHOB;TNFRSF1A;CCNL1;IER2
STAT3 SIRNA MDAMB468 HUMAN GSE85579 RNASEQ UP	15/358	1.9175e-06	0.000156436	4.38738	57.7576	UBE2H;TPM4;GADD45A;IRS2;SLC3A2;CNN3;ARHGAP23;FAM83H;RCAN1;MYO1E;SFPQ;KLF6;EPCAM;UBC;TRIB3
NCOA2 KO MOUSE GSE55002 CREEDSID GENE 199 DOWN	13/279	2.99534e-06	0.000234595	4.87906	62.054	EGR1;JUN;IRS1;GADD45A;DUSP1;IRF2BP2;FOS;KLF2;MLXIPL;PPP1R3C;TXNIP;IER2;FERMT3
TWIST1 OE MOUSE GSE50002 CREEDSID GENE 3025 DOWN	13/282	3.36784e-06	0.000253625	4.82715	60.8281	RTP4;EGR1;JUN;BTG2;GADD45A;DUSP1;SPTY2D1;RHOB;LBH;RASD1;CASTOR2;RGS11;YPEL3
SPDEF KD HUMAN GSE48928 CREEDSID GENE 2897 UP	13/286	3.92819e-06	0.000284866	4.75964	59.2448	JUN;UBE2H;TPM4;IRS1;TBC1D9;FOS;ELF1;KLF6;RASD1;CDH1;ITGAV;HES1;TRIB1
TET1 KD MOUSE GSE26830 CREEDSID GENE 1353 UP	14/335	4.39157e-06	0.000307096	4.37603	53.9819	JUN;SOWAHB;IRS1;GADD45A;DUSP1;RHOB;KLF7;CLDN4;OCLN;KLF6;CDCP1;MARVELD2;INAFM2;RETREG1
BCL11A KO MOUSE GSE28333 CREEDSID GENE 1542 DOWN	11/205	4.63621e-06	0.000313024	5.61869	69.0066	EGR1;JUN;KLF6;DUSP1;CCL3;S100A4;FOS;CCNL1;IER2;KLF2;RHOB
IRF9 OE HUMAN GSE50002 CREEDSID GENE 1654 DOWN	13/307	8.45132e-06	0.000551589	4.43406	51.7951	EGR1;JUN;BTG2;DUSP1;LYSMD3;SPTY2D1;TOB1;RHOB;LBH;RASD1;TXNIP;RGS11;YPEL3
POU5F1 KD MOUSE GSE56853 CREEDSID GENE 1336 UP	14/355	8.50896e-06	0.000537437	4.12949	48.2093	JUN;TPM4;IRS2;RHOB;KLF7;TUBB6;CLDN4;KLF6;MEIS1;CLDN3;CDCP1;RASD1;MARVELD2;RALGDS
OVOL2 OE MDA HUMAN GSE51975 RNASEQ UP	10/179	8.89921e-06	0.00054452	5.84983	68.0309	FAM83H;CLDN4;UBE2H;KLF6;CDCP1;TPM4;EPCAM;UBC;TXNIP;MT-ND2
NFKB1 INACTIVATION HUMAN GSE20667 CREEDSID GENE 2577 UP	11/220	9.07745e-06	0.000538595	5.2356	60.7839	JUN;SFPQ;LBH;GADD45A;UBC;FAM53C;IRS2;TRIB3;SLC3A2;LYSMD3;MT-ND2
TRPS1 MUTATION MOUSE GSE33766 CREEDSID GENE 621 UP	11/224	1.07575e-05	0.000619503	5.14211	58.8253	CLK1;EGR1;TPM4;IRS1;TRA2B;UBC;RSRP1;FOS;CCNL1;LLGL1;DACT1
MYC OE MOUSE GSE38304 CREEDSID GENE 1846 DOWN	11/226	1.16945e-05	0.000654223	5.0966	57.879	CLK1;EGR1;OSBPL8;UBE2H;ELF1;KLF6;TPM4;TXNIP;CCNL1;RETREG1;HIPK3
GATA1 DELTAN MUTATION MOUSE GSE2433 CREEDSID GENE 980 UP	12/272	1.25786e-05	0.000684137	4.61965	52.1259	EGR1;BTG2;DUSP1;TRIM25;FOSB;TRIB3;FOS;CCNL1;IER2;KLF2;YPEL3;FERMT3
IKZF3 KD HUMAN GSE50588 CREEDSID GENE 2818 UP	13/322	1.40447e-05	0.000743231	4.2275	47.235	EGR1;JUN;UBE2H;GADD45A;DUSP1;FGL2;FOS;RHOB;TXNIP;MBP;TRIB1;JAK2;DACT1
TWIST1 OE MOUSE GSE50002 CREEDSID GENE 1077 UP	12/282	1.8018e-05	0.000928402	4.45583	48.6761	SCARB2;RTP4;TOR3A;BTG2;RASD1;GADD45A;DUSP1;CASTOR2;TRIM25;TRIB1;SPTY2D1;STK40
VDR KO MOUSE GSE2421 CREEDSID GENE 1153 UP	11/241	2.12824e-05	0.00106848	4.77939	51.4149	CLK1;RTP4;UBC;FGL2;TXNIP;S100A4;CCNL1;BACH1;YPEL3;FERMT3;RHOB
AIRE KO MOUSE GSE2585 CREEDSID GENE 272 DOWN	11/241	2.12824e-05	0.00104177	4.77939	51.4149	TMEM123;EGR1;JUN;TPM4;DNAJB4;RSRP1;TXNIP;FOS;IER2;KLF2;CNN3
SETDB1 KD THP1 HUMAN GSE103409 SGRNA9DAY7 RNASEQ DOWN	8/122	2.27323e-05	0.00108561	6.86636	73.4133	BTG2;TXNIP;IRF2BP2;S100A4;TRIB3;FOS;MT-ND2;MFSD2A
VDR KO MOUSE GSE2421 CREEDSID GENE 2719 UP	12/293	2.62745e-05	0.00122489	4.28855	45.2309	RTP4;DUSP1;UBC;FGL2;RSRP1;TXNIP;S100A4;FOS;CCNL1;BACH1;FERMT3;RHOB
SREBF2 KD HUMAN GSE50588 CREEDSID GENE 2823 UP	12/294	2.71669e-05	0.00123704	4.27396	44.9343	EGR1;TWSG1;JUN;TIPARP;DUSP1;IRS2;S100A4;SLC3A2;FOS;TRIB1;RALGDS;YPEL3
GLI1 INHIBITION HUMAN GSE36855 CREEDSID GENE 643 DOWN	12/298	3.10059e-05	0.00137976	4.21659	43.7738	CLK1;EGR1;RCAN1;IL1A;GADD45A;DNAJB4;FAM53C;TXNIP;FOSB;SLC3A2;FOS;CCNL1
BCL11B KO MOUSE GSE9330 CREEDSID GENE 28 UP	13/354	3.77555e-05	0.00164278	3.84536	39.1626	KLF11;JUN;IRS1;TIPARP;FOS;SHB;RHOB;KLF6;TH;TXNIP;ZSCAN26;RETREG1;DACT1
SMAD3 KO MOUSE GSE28598 CREEDSID GENE 1159 DOWN	12/307	4.1408e-05	0.00176254	4.09298	41.3065	EGR1;TUBB6;KLF6;TPM4;GADD45A;DUSP1;S100A4;FOS;BACH1;MFSD2A;CNN3;RHOB
KLF9 OE GBM1A HUMAN GSE62212 RNASEQ UP	14/411	4.30605e-05	0.00179388	3.56683	35.857	EGR1;JUN;UBE2H;GADD45A;ABHD2;SLC3A2;MT-ND2;CNN3;RCAN1;SFPQ;KLF6;UBC;TRIM25;NUP98
NFATC3 OE MOUSE GSE58960 CREEDSID GENE 1416 UP	11/261	4.41654e-05	0.00180158	4.41315	44.2532	EGR1;RCAN1;BTG2;TPM4;CDH1;DUSP1;EPCAM;UBC;DUSP16;CNN3;SLC38A4
POU5F1 KD HUMAN GSE21135 CREEDSID GENE 1329 UP	14/418	5.16625e-05	0.00206439	3.5071	34.6178	OSBPL8;MAOA;TIPARP;IRS2;ARID3A;RHOB;TMEM123;KLF6;PALLD;DACT2;TXNIP;S100A4;ITGAV;SUSD6
EBF1 OE MOUSE GSE2192 CREEDSID GENE 859 DOWN	11/268	5.60948e-05	0.00219667	4.29788	42.0697	CLK1;TMEM123;TPM4;DUSP1;RSRP1;TXNIP;S100A4;SLC3A2;FOXO3;CNN3;RHOB
ZNF217 SIRNA MCF7 HUMAN GSE58326 RNASEQ UP	10/222	5.66016e-05	0.00217306	4.71676	46.1274	CLDN4;UBE2H;IRS1;PALLD;ABHD2;UBC;TXNIP;FOS;PRLR;RHOB
FOXD3 KO MOUSE GSE58960 CREEDSID GENE 1417 UP	11/270	5.99739e-05	0.00225825	4.26605	41.4728	RTP4;EGR1;TPM4;GADD45A;CRABP1;UBC;CCL3;TRIM25;S100A4;FOS;KLF2
SRF KO MOUSE GSE1948 CREEDSID GENE 1158 UP	11/274	6.84276e-05	0.00252795	4.20377	40.313	CLK1;EGR1;CLDN4;GADD45A;UBC;RSRP1;SLC3A2;RETREG1;TOB1;LLGL1;KLF2
AIRE KO MOUSE GSE85 CREEDSID GENE 881 DOWN	11/281	8.56903e-05	0.00310707	4.09905	38.3866	TUBB6;TWSG1;JUN;BTG2;DUSP1;EPCAM;RSRP1;FOSB;ITGAV;FOS;IER2
NR2C2 KO MOUSE GSE3065 CREEDSID GENE 2722 UP	11/282	8.84372e-05	0.00314836	4.08451	38.1216	CLK1;RTP4;TOR3A;EGR1;OSBPL8;BTG2;DUSP1;UBC;RSRP1;TRIM25;CCNL1
MYC OE MCF7 HUMAN GSE101738 RNASEQ UP	14/441	9.14101e-05	0.00319609	3.32419	30.9155	SCARB2;EGR1;KLF11;TIPARP;GPATCH2;IRF2BP2;FBXO34;CCDC117;SPTY2D1;TOB1;TMEM123;EPCAM;UBC;TXNIP
NRL DEFICIENCY MOUSE GSE4051 CREEDSID GENE 264 DOWN	10/236	9.41717e-05	0.00323488	4.43695	41.1323	OSBPL8;JUN;GADD45A;DUSP1;CRABP1;FOSB;ZSCAN26;FOS;HIPK3;CNN3
HSF1 KO MOUSE GSE41005 CREEDSID GENE 2143 UP	10/240	0.000108165	0.00365152	4.363	39.8423	CLK1;RTP4;TMEM123;EGR1;BTG2;UBC;TXNIP;BACH1;KLF2;YPEL3
PPARG V290M DOMNEG MOUSE GSE11870 CREEDSID GENE 1726 DOWN	9/196	0.00011534	0.00382772	4.80821	43.599	CLK1;EGR1;KLF6;UBC;RSRP1;TXNIP;IRF2BP2;HIPK3;RHOB
ZNF148 KD HUMAN GSE31092 CREEDSID GENE 2162 DOWN	11/291	0.00011674	0.00380961	3.95819	35.8436	SFPQ;LBH;CDH1;GADD45A;DUSP1;EPCAM;UBC;S100A4;TRIB3;TM2D3;BBC3
ELF4 KO MOUSE GSE15324 CREEDSID GENE 2838 DOWN	7/115	0.000119237	0.0038273	6.37378	57.5832	JUN;KLF6;DUSP1;UBC;FOS;CCNL1;IER2
ZEB2 SHRNA H1 HUMAN GSE69618 DAY10 RNASEQ UP	12/344	0.000122355	0.00386405	3.65275	32.9061	CLK1;JUN;KLF6;TPM4;INPP5F;GADD45A;UBC;SAFB2;TXNIP;IRF2BP2;ITGAV;SPTY2D1
ARID3A OE MOUSE GSE56853 CREEDSID GENE 1338 UP	12/346	0.000129167	0.00401443	3.63163	32.5191	SCARB2;TMEM123;KLF7;TUBB6;JUN;TPM4;IRS1;GADD45A;EPCAM;IRS2;TRIB3;RHOB
FLI1 KD HUMAN GSE27524 CREEDSID GENE 1595 DOWN	11/296	0.000135566	0.00414746	3.89133	34.6564	EGR1;RASSF1;LBH;CDCA4;SLC35F2;GLCE;TXNIP;TBC1D9;FOS;TRIB1;KLF2
NR1I3 KO MOUSE GSE40120 CREEDSID GENE 3055 UP	10/247	0.000136898	0.0041238	4.23935	37.7144	EGR1;BTG2;TIPARP;DUSP1;RETREG1;IER2;KLF2;HIPK3;DEDD2;TNFRSF1A
AIRE KO MOUSE GSE2585 CREEDSID GENE 272 UP	11/298	0.000143789	0.00426574	3.86521	34.1961	CLK1;TWSG1;CLDN4;BTG2;CDCP1;TIPARP;GADD45A;FOSB;HES1;RALGDS;STK40
IRF9 OE HUMAN GSE50002 CREEDSID GENE 1657 DOWN	11/299	0.000148057	0.00432681	3.85228	33.9691	EGR1;BTG2;LBH;RASD1;TXNIP;TRIB3;LYSMD3;RGS11;TOB1;YPEL3;RHOB
ADAR KD HUVEC HUMAN GSE60217 RNASEQ UP	14/463	0.000152079	0.00437899	3.16624	27.8347	JUN;BTG2;TPM4;TIPARP;GLCE;SLC3A2;SLC7A1;KLF2;MYO1E;KLF7;KLF6;CASP3;UBC;NACC1
GATA3 OE HUMAN GSE24249 CREEDSID GENE 649 UP	12/355	0.000164002	0.00465385	3.53956	30.8495	FAM83H;IL1A;MYO1E;CLDN3;MARVELD2;CDH1;MAOA;EPCAM;DACT2;NAV1;TM2D3;RETREG1
IRF9 OE HUMAN GSE50002 CREEDSID GENE 1662 UP	10/253	0.000166421	0.00465503	4.13882	36.0118	CLK1;JUN;BTG2;LBH;IRS1;TXNIP;FOSB;S100A4;FOS;YPEL3
SOX2 KD MOUSE GSE39771 CREEDSID GENE 1757 UP	10/254	0.000171828	0.00473858	4.12252	35.7382	HIC2;TUBB6;CLDN4;KLF6;TPM4;CDH1;DUSP1;UBC;SLC38A4;RHOB
STAT3 SIRNA MDAMB231 HUMAN GSE85579 RNASEQ UP	7/125	0.000200332	0.00544791	5.86387	49.934	RCAN1;UBE2H;KLF6;UBC;TXNIP;SLC3A2;MT-ND2
STAT1 KO MOUSE GSE33057 CREEDSID GENE 1529 DOWN	10/259	0.000201137	0.00539487	4.04294	34.4116	NPAS4;SOWAHB;CASP3;C2CD4A;FOSB;TRIB3;C2CD4B;FOS;RGS11;TRIB1
OVOL1 OE PC3 HUMAN GSE48230 RNASEQ DOWN	10/263	0.000227511	0.00601981	3.98145	33.3976	CLDN4;JUN;SFPQ;CDCP1;SLC35F2;CRABP1;UBC;TRIM25;IER2;CNN3
HSF1 KD HUMAN GSE3697 CREEDSID GENE 781 UP	8/172	0.000253708	0.00662348	4.87033	40.323	JUN;LBH;TPM4;GADD45A;SAFB2;SHB;CNN3;RHOB
DUX4 OE HUMAN GSE33799 CREEDSID GENE 1429 DOWN	7/130	0.000254999	0.00656958	5.63834	46.653	TUBB6;KLF6;DUSP1;TRIB3;SLC3A2;SLC7A1;KLF2
ADARB1 KD HUVEC HUMAN GSE60217 RNASEQ UP	12/374	0.000264634	0.00672927	3.35974	27.6748	SCARB2;MYO1E;TUBB6;JUN;KLF6;TPM4;UBC;ITGAV;NAV1;MT-ND2;SLC7A1;RHOB
NR1I3 KO MOUSE GSE40120 CREEDSID GENE 3067 UP	10/269	0.000272478	0.0068399	3.89264	31.9506	IL1RN;BTG2;DUSP1;TXNIP;RCHY1;PRLR;RETREG1;TOB1;DEDD2;DACT1
DDIT3 MUT MOUSE GSE2082 CREEDSID GENE 899 DOWN	8/174	0.000274363	0.00680004	4.81435	39.4827	IL1A;TUBB6;BTG2;GLCE;CRABP1;UBC;S100A4;SLC39A1
GATA6 KD H1 HUMAN GSE92581 RNASEQ UP	11/322	0.000280626	0.00686833	3.57712	29.2554	TUBB6;CLDN4;KLF6;CDCP1;TPM4;PALLD;UBC;ITGAV;SLC3A2;SLC7A1;RHOB
MYC KNOCKIN MOUSE GSE39443 CREEDSID GENE 1847 DOWN	9/223	0.0003026	0.0073147	4.22605	34.2441	LBH;TPM4;SYVN1;TXNIP;RETREG1;RBM5;STK40;KLF2;YPEL3
E2F2 KD MOUSE GSE24594 CREEDSID GENE 474 DOWN	10/273	0.000306413	0.00731655	3.83561	31.0323	SCARB2;EGR1;TUBB6;GADD45A;EPCAM;UBC;S100A4;SLC3A2;RHOB;TNFRSF1A
TFAP2C KO MOUSE GSE45941 CREEDSID GENE 1488 DOWN	9/225	0.000323104	0.00762213	4.18848	33.6651	OCLN;BTG2;SOWAHB;MAOA;TIPARP;TXNIP;MYH14;TRIB3;RETREG1
ARID3A KD MOUSE GSE56853 CREEDSID GENE 1337 UP	11/329	0.00033689	0.00785275	3.50101	27.9932	MLXIPL;CLDN4;OCLN;BTG2;CDCP1;MARVELD2;EPCAM;CRABP1;TXNIP;FOS;RETREG1
MAF OE MACROPHAGE HUMAN GSE98368 RNASEQ UP	15/567	0.000373305	0.00859918	2.77016	21.8652	SCARB2;IL1RN;TPM4;FGL2;LRRC4;SLC3A2;TNFRSF1A;TMEM123;RCAN1;KLF6;UBC;CCL3;TXNIP;SUSD6;FERMT3
NR5A2 KD HUMAN GSE47803 CREEDSID GENE 1819 DOWN	10/280	0.000374299	0.00852183	3.73972	29.5081	EGR1;TUBB6;KLF6;RASD1;TIPARP;PALLD;CRABP1;FAM53C;FOS;RETREG1
OVOL1 OE MDA HUMAN GSE51975 RNASEQ UP	11/335	0.000392408	0.00883143	3.43831	26.9674	TMEM123;OSBPL8;TUBB6;CLDN4;KLF6;CDCP1;TPM4;PALLD;UBC;ITGAV;CNN3
DUX4 OE HUMAN GSE33799 CREEDSID GENE 1429 UP	13/451	0.000413512	0.00920065	3.01831	23.5151	EGR1;OSBPL8;TIPARP;FOS;SPTY2D1;RHOB;CLK1;HIC2;RASD1;FAM53C;SAFB2;RSRP1;PELI1
DMRTA2 OE MOUSE GSE25179 CREEDSID GENE 2203 UP	10/285	0.000430108	0.00946238	3.67411	28.4797	RASSF10;MARVELD2;CDH1;EPCAM;LRRC4;TRIM25;MYH14;NKX6-1;SHB;SLC38A4
STAT3 ACTVATION MOUSE GSE21060 CREEDSID GENE 3063 DOWN	7/142	0.000435992	0.00948524	5.16186	39.9419	CLK1;SERTAD3;PPP1R3C;DUSP1;C2CD4A;TOB1;MFSD2A
BATF KD HUMAN GSE50588 CREEDSID GENE 2803 UP	10/288	0.000466799	0.0100439	3.63583	27.8854	TOR3A;DUSP1;TXNIP;S100A4;FBXO34;HES1;FOS;TRIB1;IFFO1;DACT1
FLI1 KD HUMAN GSE27524 CREEDSID GENE 1609 DOWN	10/288	0.000466799	0.0099347	3.63583	27.8854	EGR1;RASSF1;LBH;CDCA4;SLC35F2;GLCE;TXNIP;FOS;TRIB1;KLF2
PPARG OE MOUSE GSE2192 CREEDSID GENE 865 DOWN	10/288	0.000466799	0.00982788	3.63583	27.8854	CLK1;TWSG1;CRABP1;RSRP1;TXNIP;S100A4;ITGAV;SLC3A2;FOXO3;CNN3
PPARG OE MOUSE GSE10192 CREEDSID GENE 2731 DOWN	9/237	0.000471703	0.00982548	3.97641	30.4559	EGR1;RCAN1;TIPARP;FOSB;HES1;FOS;RETREG1;IER2;RHOB
DLX5 KO MOUSE GSE22381 CREEDSID GENE 29 DOWN	10/289	0.000479593	0.00988466	3.62325	27.691	ELF1;KLF6;TH;IRS1;CDH1;FOSB;IRS2;FOS;HIPK3;SLC38A4
RARA KD HUMAN GSE26298 CREEDSID GENE 69 UP	10/290	0.000492676	0.0100485	3.61076	27.4983	TMEM123;EGR1;ELF1;RASD1;IRS1;EPCAM;UBC;MT-ND2;TOB1;IER2
ATF3 SIRNA HDF HUMAN GSE81405 RNASEQ UP	10/290	0.000492676	0.00994495	3.61076	27.4983	TMEM123;MYO1E;TUBB6;TWSG1;TPM4;PALLD;DNAJB4;NAV1;SLC7A1;CNN3
FLI1 KD HUMAN GSE27524 CREEDSID GENE 1608 DOWN	10/290	0.000492676	0.00984347	3.61076	27.4983	EGR1;RASSF1;LBH;CDCA4;SLC35F2;GLCE;TXNIP;FOS;TRIB1;KLF2
FOXP2 OE SHSY5Y HUMAN GSE100291 RNASEQ DOWN	9/240	0.000516526	0.0102157	3.9267	29.7188	EGR1;UBE2H;TPM4;IRS1;PALLD;IRF2BP2;MT-ND2;SLC7A1;CNN3
DNMT1 KO MOUSE GSE31626 CREEDSID GENE 1236 UP	8/192	0.000529693	0.0103714	4.363	32.911	CLK1;PRPF39;UBC;TXNIP;CCNL1;RBM5;CNN3;RHOB
KLF7 KO MOUSE GSE3595 CREEDSID GENE 95 UP	9/241	0.000532222	0.0103177	3.91041	29.4784	EGR1;JUN;TPM4;CDH1;CRABP1;UBC;TXNIP;SLC39A1;HIPK3
FLI1 KD HUMAN GSE27524 CREEDSID GENE 1611 DOWN	10/293	0.000533718	0.0102453	3.57379	26.9308	EGR1;RASSF1;LBH;CDCA4;SLC35F2;GLCE;TXNIP;FOS;TRIB1;KLF2
IRF4 KO MOUSE GSE51932 CREEDSID GENE 2774 DOWN	9/243	0.000564789	0.0107365	3.87822	29.0055	CLK1;EGR1;TPM4;UBC;RSRP1;TRIM25;TXNIP;RETREG1;KLF2
SPDEF KD HUMAN GSE40985 CREEDSID GENE 2606 UP	11/350	0.000565712	0.0106506	3.29095	24.6078	EGR1;MYO1E;TUBB6;JUN;KLF6;RASD1;GADD45A;PALLD;TRIB3;ITGAV;SLC3A2
ZBTB7B KO MOUSE GSE17812 CREEDSID GENE 1681 DOWN	12/408	0.000576558	0.0107514	3.07977	22.9702	CLK1;JUN;BTG2;TPM4;DUSP1;TRA2B;UBC;RSRP1;TXNIP;S100A4;SLC3A2;FOS
MYB OE HUMAN GSE2816 CREEDSID GENE 2154 DOWN	13/469	0.000596684	0.0110218	2.90247	21.5483	IL1RN;ACOD1;TBC1D9;TMEM123;KLF6;RSRP1;PELI1;CCL3;TRIM25;TXNIP;S100A4;ITGAV;SUSD6
HSF1 KD HUMAN GSE3697 CREEDSID GENE 780 DOWN	9/245	0.000598972	0.0109606	3.84656	28.5426	CLDN4;KLF6;CDCP1;GADD45A;FDXR;TCEA2;TXNIP;RETREG1;TNFRSF1A
ARX KO MOUSE GSE12609 CREEDSID GENE 27 DOWN	10/298	0.000608406	0.0110302	3.51383	26.0187	TMEM123;KLF7;SFPQ;IRS1;UBC;NAV1;CCNL1;SHB;RBM5;DACT1
SOX2 OE HUMAN GSE34920 CREEDSID GENE 1422 UP	10/299	0.000624335	0.0112151	3.50207	25.8412	TMEM123;KLF6;KCNH6;CDH1;PALLD;UBC;TRIB3;ITGAV;SLC3A2;SLC7A1
TCF4 DELETION MOUSE GSE12505 CREEDSID GENE 2866 UP	12/413	0.00064164	0.0114212	3.04248	22.3667	CLK1;EGR1;BTG2;KLF6;TPM4;DUSP1;TXNIP;FOSB;SLC3A2;FOS;IER2;KLF2
SOX4 KD HUMAN GSE4225 CREEDSID GENE 64 UP	9/248	0.00065341	0.0115259	3.80003	27.8668	TUBB6;TIPARP;GADD45A;DUSP1;UBC;TXNIP;S100A4;TRIB3;IER2
KLF13 KD HUMAN GSE50588 CREEDSID GENE 2795 DOWN	9/249	0.000672431	0.0117555	3.78477	27.6463	PHF20L1;KCNH6;GADD45A;FGL2;TXNIP;TBC1D9;SPTY2D1;YPEL3;DEDD2
JUN SIRNA PC3 HUMAN GSE53470 RNASEQ DOWN	13/476	0.000684451	0.0118598	2.85978	20.8389	IRS1;CDCA4;SLC3A2;MT-ND2;SLC7A1;MYO1E;CLDN4;CDCP1;UBC;NACC1;TRIM25;TRIB3;IER2
AIRE KO MOUSE GSE85 CREEDSID GENE 881 UP	9/250	0.000691901	0.0118837	3.76963	27.4281	TMEM123;IL1RN;KLF6;MAOA;GADD45A;S100A4;RETREG1;DUSP16;CNN3
PRRX1 SIRNA MCF7 HUMAN GSE79586 RNASEQ UP	12/419	0.000727779	0.0123912	2.99891	21.6687	FAM83H;CLDN4;OCLN;SFPQ;UBC;TRIM25;TXNIP;TBC1D9;TRIB3;SLC3A2;MT-ND2;RHOB
MECP2 KO MOUSE GSE8720 CREEDSID GENE 2416 UP	9/252	0.000732225	0.0123595	3.73972	26.9986	EGR1;BTG2;DUSP1;CRABP1;TRIM25;IRS2;FOS;DUSP16;CNN3
POU2AF1 MUT MOUSE GSE12356 CREEDSID GENE 598 DOWN	9/253	0.000753095	0.0126031	3.72493	26.7872	EGR1;JUN;BTG2;SYVN1;FOS;RCHY1;KLF2;CNN3;RHOB
KLF1 KO MOUSE GSE36427 CREEDSID GENE 1562 UP	10/311	0.000843941	0.0140037	3.36695	23.8293	TUBB6;GADD45A;DNAJB4;PELI1;IRS2;ZSCAN26;TRIB3;SLC3A2;DUSP16;FERMT3
MYC OE MCF7 HUMAN GSE101738 RNASEQ DOWN	7/159	0.000854041	0.0140522	4.60996	32.5718	CLDN4;JUN;KLF6;CDCA4;SLC3A2;MT-ND2;RHOB
SATB1 KO MOUSE GSE17490 CREEDSID GENE 2215 DOWN	8/207	0.000866203	0.0141335	4.04684	28.5359	KLF7;BTG2;KLF6;CDH1;CASP3;NACC1;TXNIP;TBC1D9
ELF3 KO CFPAC1 HUMAN GSE64558 RNASEQ UP	12/428	0.00087503	0.0141596	2.93585	20.6721	TMEM123;CLDN4;UBE2H;KLF6;CDCP1;TPM4;IRS1;EPCAM;ABHD2;TXNIP;TRIB3;ITGAV
AIRE KO MOUSE GSE2585 CREEDSID GENE 273 DOWN	9/261	0.000938149	0.0150565	3.61076	25.1728	TUBB6;RASD1;DUSP1;EPCAM;RSRP1;TRIM25;FOS;IER2;CNN3
FOXO3 KO MOUSE GSE18326 CREEDSID GENE 2698 DOWN	10/316	0.000952498	0.0151625	3.31367	23.0513	JUN;PPP1R3C;TIPARP;GADD45A;CASTOR2;TXNIP;TRIB3;FOS;FOXO3;YPEL3
AIRE KO MOUSE GSE2585 CREEDSID GENE 273 UP	9/263	0.000989757	0.0156286	3.5833	24.7895	CLK1;IL1RN;KLF6;MAOA;UBC;FOSB;SLC3A2;RETREG1;DUSP16
HES1 OE MOUSE GSE54622 CREEDSID GENE 2771 UP	11/375	0.000994755	0.0155818	3.07155	21.2337	CLK1;EGR1;JUN;SOWAHB;SIX4;CDH1;GADD45A;CCL3;FOSB;FOS;NKX6-1
IRF4 KO MOUSE GSE40726 CREEDSID GENE 1527 UP	9/266	0.00107147	0.0166503	3.54289	24.2288	RTP4;IL1A;MYO1E;TUBB6;CDH1;EPCAM;PELI1;CCL3;BBC3
TP63 DEPLETION HUMAN GSE5993 CREEDSID GENE 90 UP	8/214	0.00107319	0.0165457	3.91447	26.7637	RTP4;IL1RN;UBC;TRIM25;TXNIP;MT-ND2;TOB1;IER2
EBF1 OE MOUSE GSE2192 CREEDSID GENE 860 DOWN	9/269	0.00115857	0.0177224	3.50338	23.6848	CLK1;TWSG1;TPM4;CRABP1;TXNIP;S100A4;ITGAV;FOXO3;CNN3
EZH2 KO HESC HUMAN GSE76626 RNASEQ UP	8/217	0.0011732	0.0178072	3.86035	26.0497	EGR1;JUN;UBC;SLC3A2;FOS;MT-ND2;IER2;RHOB
GTF2I KO MOUSE GSE48790 CREEDSID GENE 1452 DOWN	9/273	0.00128352	0.0193317	3.45205	22.9842	NPAS4;EGR1;RCAN1;IL1RN;LBH;DNAJB4;FGL2;FOS;MFSD2A
TET2 KO MOUSE GSE27816 CREEDSID GENE 3127 UP	8/221	0.00131797	0.0196991	3.79048	25.1372	EGR1;OSBPL8;KLF6;DUSP1;UBC;S100A4;FOS;TRIM65
PLAGL2 OE MOUSE GSE21143 CREEDSID GENE 2546 DOWN	7/172	0.00134878	0.020007	4.26154	28.1626	EGR1;JUN;SLC3A2;FOS;IER2;CNN3;RHOB
ERG KD HUMAN GSE14801 CREEDSID GENE 827 UP	8/225	0.00147662	0.0217385	3.72309	24.2671	TUBB6;TPM4;GADD45A;PALLD;UBC;ITGAV;MT-ND2;TNFRSF1A
SNAI1 OE HUMAN GSE14773 CREEDSID GENE 371 UP	9/281	0.00156606	0.0228832	3.35377	21.6626	EGR1;KLF11;JUN;TH;GADD45A;FOSB;FOS;RETREG1;IER2
TSHZ3 SIRNA MCF7 HUMAN GSE79586 RNASEQ DOWN	6/130	0.00157093	0.0227844	4.83286	31.2014	TPM4;EPCAM;SLC3A2;MT-ND2;PRLR;TOB1
ERG OE CD34 HUMAN GSE53665 RNASEQ UP	10/338	0.00157514	0.0226774	3.09799	19.9926	KLF6;UBC;S100A4;NAV1;FOS;MT-ND2;IER2;HIPK3;FERMT3;TNFRSF1A
SRF KO MOUSE GSE1948 CREEDSID GENE 1185 UP	9/282	0.00160464	0.0229334	3.34187	21.5045	CLK1;EGR1;CLDN4;GADD45A;UBC;RSRP1;RETREG1;TOB1;KLF2
KLF5 KO MOUSE GSE58719 CREEDSID GENE 2318 UP	7/178	0.00164178	0.0232942	4.11789	26.4038	IL1A;PPP1R3C;CRABP1;CCL3;ACOD1;PRLR;DACT1
POU5F1 KD HUMAN GSE21135 CREEDSID GENE 1328 UP	11/400	0.00166372	0.0234357	2.87958	18.4256	TMEM123;KLF6;TIPARP;DUSP1;PALLD;DACT2;TXNIP;S100A4;ITGAV;SHB;RHOB
GLI1 SIRNA HCT116 HUMAN GSE57871 8HR RNASEQ UP	11/402	0.00173019	0.024198	2.86525	18.2217	TMEM123;OSBPL8;MYO1E;JUN;SFPQ;TPM4;UBC;TRIM25;HIPK3;CNN3;RHOB
NFE2L2 KD HUMAN GSE38332 CREEDSID GENE 2212 UP	11/403	0.00176423	0.0244991	2.85815	18.1208	CLK1;LBH;IRS1;RSRP1;DACT2;PELI1;C2CD4A;S100A4;FOS;LYSMD3;RETREG1
JUNB KD FORESKIN HUMAN GSE63079 RNASEQ DOWN	9/287	0.00180914	0.0249458	3.28365	20.7359	IL1A;TUBB6;TWSG1;CDCP1;TPM4;MAOA;TIPARP;PALLD;UBC
NCOA3 KD MOUSE GSE50017 CREEDSID GENE 1712 UP	8/233	0.0018393	0.0251842	3.59526	22.6443	CLDN4;OCLN;PALLD;TXNIP;FHL3;ITGAV;LYSMD3;HIPK3
BACH2 KO MOUSE GSE30883 CREEDSID GENE 2701 DOWN	8/233	0.0018393	0.0250093	3.59526	22.6443	EGR1;BTG2;INPP5F;IRS1;TIPARP;RETREG1;MFSD2A;BBC3
PGR KO MOUSE GSE39920 CREEDSID GENE 3079 UP	8/234	0.00188918	0.0255104	3.5799	22.4517	CLK1;TMEM123;TRIM25;MYH14;SLC3A2;HES1;JAK2;YPEL3
GATA1 MUT MOUSE GSE2433 CREEDSID GENE 979 DOWN	10/348	0.00195094	0.026164	3.00897	18.7743	KLF6;TPM4;INAFM2;DUSP1;DNAJB4;IRS2;FOS;KLF2;FERMT3;RHOB
AHR KO MOUSE GSE44715 CREEDSID GENE 1466 DOWN	8/236	0.00199215	0.0265348	3.54956	22.0731	EGR1;DUSP1;UBC;FGL2;IRS2;FOS;CCNL1;KLF2
DDIT3 KO TREATED WITH 2 UGML TUNICAMYCIN FOR 4 HRS MOUSE GSE2082 CREEDSID GENE 1387 DOWN	9/292	0.00203403	0.0269096	3.22743	20.0027	TMEM123;GADD45A;GLCE;TRA2B;CRABP1;RSRP1;S100A4;TRIB3;SLC3A2
HIF1A OE 786O HUMAN GSE67237 RNASEQ DOWN	8/237	0.00204526	0.0268767	3.53458	21.887	CLDN4;KLF6;CDCP1;TRIM25;TRIB3;SLC3A2;SLC39A1;TNFRSF1A
LEF1 KD HUMAN GSE42637 CREEDSID GENE 1775 UP	10/351	0.00207681	0.0271093	2.98325	18.4273	TMEM123;BTG2;GLCE;GCNT2;TXNIP;S100A4;TM2D3;RETREG1;TOB1;FERMT3
FOXO1 KD MOUSE GSE6623 CREEDSID GENE 504 UP	10/352	0.0021202	0.0274924	2.97477	18.3134	OSBPL8;JUN;KLF6;UBC;TRIM25;FOSB;FOS;CCNL1;FOXO3;RHOB
FOXA2 KD DEC HUMAN GSE44875 RNASEQ UP	7/187	0.00217154	0.0279729	3.9197	24.0369	TUBB6;TPM4;CASP3;ITGAV;MT-ND2;DACT1;RHOB
SETDB1 KD THP1 HUMAN GSE103409 SGRNA9DAY4 RNASEQ DOWN	6/139	0.0022048	0.0282156	4.51994	27.649	TPM4;UBC;S100A4;TRIB3;MT-ND2;MFSD2A
SRF MUT MOUSE GSE1948 CREEDSID GENE 1393 UP	8/242	0.00232781	0.0295965	3.46156	20.9868	CLK1;CDH1;GADD45A;RSRP1;SLC3A2;TOB1;IER2;KLF2
ZNF142 SIRNA MCF7 HUMAN GSE79586 RNASEQ UP	10/357	0.00234823	0.0296634	2.93311	17.7573	SCARB2;CLDN4;CLDN3;TPM4;EPCAM;UBC;TRIM25;ITGAV;SLC3A2;RHOB
FLI1 KD HUMAN GSE27524 CREEDSID GENE 1612 DOWN	9/300	0.00243977	0.0306223	3.14136	18.898	EGR1;LBH;CDCA4;SLC35F2;GLCE;TXNIP;FOS;TRIB1;KLF2
TWIST1 OE MOUSE GSE50002 CREEDSID GENE 1071 UP	9/301	0.00249472	0.0311125	3.13092	18.7654	SCARB2;RTP4;TOR3A;BTG2;DUSP1;CASTOR2;FOSB;FOS;YPEL3
KCNIP3 KO MOUSE GSE16874 CREEDSID GENE 1031 UP	8/245	0.0025115	0.0311236	3.41917	20.4701	IL1A;GADD45A;DUSP1;CCL3;ACOD1;TXNIP;FOS;RHOB
STAT3 SIRNA HCC1143 HUMAN GSE85579 RNASEQ UP	9/302	0.00255064	0.0314097	3.12056	18.6341	FAM83H;JUN;KLF6;CDCP1;UBC;TRIM25;IRS2;TRIB3;SLC3A2
NFKB1 ACTIVATION HUMAN GSE20736 CREEDSID GENE 2522 DOWN	9/302	0.00255064	0.0312134	3.12056	18.6341	EGR1;BTG2;RSRP1;TXNIP;FOSB;FOS;CCNL1;IER2;RHOB
DLX5 DEFICIENCY MOUSE GSE22381 CREEDSID GENE 383 DOWN	9/303	0.00260755	0.0317117	3.11026	18.504	ELF1;TH;IRS1;CDH1;FOSB;FOS;BACH1;HIPK3;SLC38A4
FOXP3 KNOCKIN MOUSE GSE2389 CREEDSID GENE 2950 UP	9/304	0.00266546	0.0322159	3.10003	18.375	CLK1;UBE2H;TPM4;DUSP1;TXNIP;S100A4;FOS;RETREG1;FERMT3
TBX3 SHRNA HFF HUMAN GSE76572 RNASEQ UP	10/364	0.0027002	0.0324356	2.8767	17.0141	TUBB6;JUN;KLF6;GADD45A;CASP3;UBC;TXNIP;SLC3A2;MT-ND2;SLC7A1
YBX1 SIRNA BT549 HUMAN GSE79586 RNASEQ DOWN	9/305	0.00272439	0.0325266	3.08986	18.2472	SCARB2;SFPQ;CDCP1;TPM4;SLC3A2;MT-ND2;PRLR;SLC7A1;CNN3
EOMES OE HUMAN GSE43805 CREEDSID GENE 92 UP	9/306	0.00278435	0.033041	3.07977	18.1205	EGR1;CLDN3;SIX4;CDH1;EPCAM;CRABP1;IRS2;SHB;ETV5
BCL11A KO MOUSE GSE28333 CREEDSID GENE 1542 UP	9/306	0.00278435	0.0328419	3.07977	18.1205	CLK1;UBE2H;BTG2;GADD45A;DNAJB4;FBXO34;SLC3A2;ARID3A;FOXO3
TCF12 KO MOUSE GSE27402 CREEDSID GENE 2168 DOWN	7/196	0.00282471	0.0331184	3.73972	21.9497	CLK1;ELF1;TPM4;UBC;ZSCAN26;CCNL1;RBM5
GFI1B OE MOUSE GSE33709 CREEDSID GENE 772 UP	8/250	0.00284271	0.0331312	3.35079	19.6456	EGR1;JUN;KLF6;TPM4;INPP5F;MAOA;FGL2;ETV5
GFI1B OE MOUSE GSE33709 CREEDSID GENE 452 DOWN	8/250	0.00284271	0.0329351	3.35079	19.6456	EGR1;JUN;KLF6;TPM4;INPP5F;MAOA;FGL2;ETV5
PPARG OE MOUSE GSE2192 CREEDSID GENE 863 DOWN	7/197	0.00290566	0.0334664	3.72073	21.7331	CLK1;DUSP1;RSRP1;TXNIP;S100A4;FOXO3;CNN3
SOX2 KD MOUSE GSE64965 CREEDSID GENE 2616 UP	8/251	0.00291287	0.0333532	3.33744	19.486	RTP4;TOR3A;IL1A;CLDN3;TRIM25;ACOD1;IRS2;DACT1
KLF15 KO MOUSE GSE53231 CREEDSID GENE 446 UP	8/254	0.00313146	0.0356476	3.29802	19.0172	EGR1;TUBB6;GADD45A;S100A4;FOS;SLC39A1;IER2;PTPN2
MYCN OE MOUSE GSE6077 CREEDSID GENE 40 DOWN	9/312	0.0031664	0.035837	3.02054	17.3837	TPM4;PPP1R3C;PALLD;UBC;TXNIP;MYH14;YPEL3;CNN3;RHOB
MECOM OE MOUSE GSE34729 CREEDSID GENE 1428 UP	8/255	0.00320709	0.036089	3.28508	18.8642	RTP4;CLDN4;OCLN;CDCP1;EPCAM;FAM131A;MYH14;HES1
RUNX1 SHRNA MCF7 HUMAN GSE75070 RNASEQ UP	7/202	0.00333746	0.0373414	3.62864	20.6925	ABHD2;UBC;TBC1D9;FOS;PRLR;TOB1;RHOB
PPARG KO MOUSE GSE24292 CREEDSID GENE 3012 DOWN	8/257	0.00336262	0.0374091	3.25952	18.5631	IL1A;TWSG1;KLF6;FGL2;ACOD1;SLC3A2;RALGDS;CNN3
HNF4A KD HUMAN GSE25417 CREEDSID GENE 1357 UP	9/317	0.00351538	0.0388876	2.9729	16.7987	TUBB6;JUN;LBH;PALLD;TXNIP;S100A4;ITGAV;MT-ND2;CNN3
GTF2I KO MOUSE GSE48790 CREEDSID GENE 1451 DOWN	8/259	0.00352394	0.0387634	3.23435	18.2682	NPAS4;EGR1;RCAN1;IL1RN;MARVELD2;DNAJB4;FGL2;FOS
EZH2 SHRNA NKI HUMAN GSE95304 RNASEQ UP	11/441	0.00352514	0.0385599	2.61186	14.7514	TUBB6;JUN;CDCP1;CASP3;MT-ND2;SLC39A1;IER2;STK40;CNN3;ARHGAP23;TNFRSF1A
PPARG OE MOUSE GSE2192 CREEDSID GENE 861 UP	8/260	0.00360682	0.0392342	3.22191	18.123	EGR1;TUBB6;BTG2;TPM4;MAOA;S100A4;TRIB3;IER2
TCF7 KO MOUSE GSE20754 CREEDSID GENE 3010 DOWN	9/319	0.00366316	0.0396269	2.95426	16.5717	JUN;KLF6;PRPF39;TRA2B;PELI1;FOSB;SLC3A2;CCNL1;TOB1
ZFX KO MOUSE GSE7069 CREEDSID GENE 178 UP	7/206	0.00371683	0.0399866	3.55818	19.9076	CLK1;ELF1;MEIS1;DUSP1;FOS;CCNL1;RETREG1
GATA3 KO MOUSE GSE39864 CREEDSID GENE 1162 DOWN	7/206	0.00371683	0.0397681	3.55818	19.9076	EGR1;GGCX;GADD45A;EPCAM;CCDC117;DUSP16;CNN3
KLF5 KO CFPAC1 HUMAN GSE64558 RNASEQ UP	9/320	0.00373886	0.0397863	2.94503	16.4597	SCARB2;TMEM123;UBE2H;KLF6;CDCP1;IRS1;ABHD2;TRIB3;ITGAV
BATF KO MOUSE GSE54215 CREEDSID GENE 1522 DOWN	8/262	0.00377712	0.0399762	3.19731	17.8372	CLK1;RTP4;EGR1;RSRP1;PELI1;CCNL1;RETREG1;IER2
PPARA ACTIVATION HUMAN GSE17251 CREEDSID GENE 501 UP	9/322	0.00389394	0.040991	2.92673	16.2385	TOR3A;KLF11;FAM222A;INAFM2;GADD45A;CCL3;TRIM25;TXNIP;SLC38A4
NEUROG3 OE MOUSE GSE3653 CREEDSID GENE 1658 UP	8/264	0.00395357	0.0413962	3.17309	17.5572	TUBB6;SFPQ;TPM4;CDH1;TRA2B;UBC;CCNL1;CNN3
TCF3 KO MOUSE GSE27402 CREEDSID GENE 2169 DOWN	8/265	0.00404415	0.0421194	3.16112	17.4193	CLK1;UBC;RSRP1;TRIM25;CCNL1;RBM5;CNN3;FERMT3
CREM KO MOUSE GSE29592 CREEDSID GENE 2558 DOWN	7/210	0.00412817	0.0427669	3.4904	19.162	JUN;ABHD2;TRA2B;CCL3;CCDC117;SLC7A1;DACT1
GATA1 KO MOUSE GSE40273 CREEDSID GENE 1062 DOWN	8/268	0.00432554	0.0445758	3.12573	17.014	TMEM123;UBE2H;SFPQ;LBH;TPM4;UBC;IRF2BP2;KLF2
ESR2 KO MOUSE GSE1050 CREEDSID GENE 901 DOWN	10/390	0.00439397	0.045044	2.68492	14.5725	BTG2;DUSP1;RSRP1;FOS;RETREG1;TOB1;IER2;STK40;YPEL3;RHOB
HSF1 KD HUMAN GSE3697 CREEDSID GENE 783 DOWN	9/330	0.00456535	0.046557	2.85578	15.3906	EGR1;TUBB6;GLCE;DNAJB4;TCEA2;TXNIP;ZSCAN26;FOS;RETREG1
AHR KO MOUSE GSE10082 CREEDSID GENE 1465 UP	8/271	0.00462178	0.0468883	3.09113	16.6209	JUN;BTG2;ABHD2;IRS2;TRIB3;PRLR;LZTS3;MFSD2A
ZFX KO MOUSE GSE7069 CREEDSID GENE 177 UP	9/332	0.00474652	0.0479056	2.83858	15.1874	TUBB6;TPM4;IRS1;DUSP1;PALLD;UBC;ITGAV;CNN3;RHOB
WT1 KO MOUSE GSE15326 CREEDSID GENE 2248 UP	8/273	0.00482778	0.0484758	3.06848	16.3654	EGR1;JUN;BTG2;DUSP1;FOSB;FOS;CCNL1;KLF2
E2F4 KO MOUSE GSE11039 CREEDSID GENE 1167 DOWN	9/334	0.00493325	0.0492822	2.82158	14.9876	EGR1;JUN;DUSP1;PALLD;DNAJB4;S100A4;IER2;RHOB;TNFRSF1A
IRF8 KO MOUSE GSE39228 CREEDSID GENE 2195 DOWN	8/274	0.00493338	0.0490333	3.05729	16.2395	SERTAD3;TPM4;FGL2;ACOD1;TXNIP;RETREG1;DUSP16;STK40
PBRM1 OE CAKI2 HUMAN GSE76199 RNASEQ DOWN	10/398	0.00505651	0.0500032	2.63096	13.9101	CLDN4;UBE2H;SFPQ;CDCP1;TPM4;PALLD;TRIB3;ITGAV;NAV1;MT-ND2
RUNX1 SHRNA MCF7 HUMAN GSE75070 RNASEQ DOWN	10/398	0.00505651	0.049752	2.63096	13.9101	CLK1;PHF20L1;SFPQ;PRPF39;TPM4;EPCAM;TXNIP;ITGAV;SLC3A2;MT-ND2
Supplementary Data S6. Enrichr analysis of differentially expressed genes in Sox9-knockout islets.
