# Supplementary material for: Sox9 regulates alternative splicing and pancreatic beta cell function
Source: Nat Commun. 2024 Jan 18;15:588. doi: 10.1038/s41467-023-44384-8 (PMC10796970; doi:10.1038/s41467-023-44384-8)
Supplement: Supplementary file 10 — Supplementary Data S7 [file 41467_2023_44384_MOESM10_ESM.xlsx]

## Sheet: Sheet1
Ensembl ID	Gene	Number of aggregated transcripts	Sum of mean observed counts	p value	q value
ENSMUSG00000021134	Srsf5	9	74.5354	3.85e-121	6.23e-117
ENSMUSG00000055069	Rab39	1	7.45434	9.05e-40	7.32e-36
ENSMUSG00000029657	Hsph1	9	69.0963	1.7e-16	9.19e-13
ENSMUSG00000024807	Syvn1	6	45.8137	1.43e-15	5.79e-12
ENSMUSG00000026034	Clk1	10	57.5159	1.25e-13	4.06e-10
ENSMUSG00000021638	Ocln	3	22.4369	1.93e-13	5.2e-10
ENSMUSG00000021250	Fos	4	28.9301	7.71e-13	1.78e-09
ENSMUSG00000037266	Rsrp1	5	33.7599	1.89e-12	3.83e-09
ENSMUSG00000034936	Arl4d	1	8.98832	3.49e-12	6.27e-09
ENSMUSG00000028410	Dnaja1	9	64.7921	5.58e-12	9.03e-09
ENSMUSG00000003814	Calr	4	37.6114	9.43e-12	1.39e-08
ENSMUSG00000020048	Hsp90b1	4	35.6143	3.44e-11	4.05e-08
ENSMUSG00000025151	Maged1	7	49.7469	3.51e-11	4.05e-08
ENSMUSG00000034460	Six4	2	16.1505	3.05e-11	4.05e-08
ENSMUSG00000038393	Txnip	4	31.8885	4.54e-11	4.9e-08
ENSMUSG00000045903	Npas4	3	28.2583	5.75e-11	5.82e-08
ENSMUSG00000024190	Dusp1	4	29.447	2.46e-10	2.35e-07
ENSMUSG00000024186	Rgs11	10	54.2784	6.75e-10	5.85e-07
ENSMUSG00000062825	Actg1	6	44.0878	6.87e-10	5.85e-07
ENSMUSG00000003545	Fosb	5	54.849	8.37e-10	6.77e-07
ENSMUSG00000001901	Kcnh6	3	23.4946	9.5e-10	7.32e-07
ENSMUSG00000073676	Hspe1	2	16.6451	9.97e-10	7.34e-07
ENSMUSG00000031770	Herpud1	5	42.1506	1.07e-09	7.54e-07
ENSMUSG00000015605	Srf	4	29.8579	1.47e-09	9.9e-07
ENSMUSG00000048756	Foxo3	4	24.8212	2.53e-09	1.64e-06
ENSMUSG00000031167	Rbm3	9	58.1046	3.35e-09	2.09e-06
ENSMUSG00000063550	Nup98	7	50.7372	6.22e-09	3.73e-06
ENSMUSG00000036390	Gadd45a	5	20.6083	7.44e-09	4.3e-06
ENSMUSG00000040859	Bsdc1	6	27.5426	8.05e-09	4.49e-06
ENSMUSG00000038418	Egr1	2	25.4776	1.03e-08	5.55e-06
ENSMUSG00000022464	Slc38a4	3	31.8429	1.07e-08	5.59e-06
ENSMUSG00000024097	Srsf7	8	65.3422	1.49e-08	7.52e-06
ENSMUSG00000027305	Ndufaf1	3	10.3948	1.78e-08	8.72e-06
ENSMUSG00000029767	Calu	5	33.5576	2.02e-08	9.6e-06
ENSMUSG00000020288	Ahsa2	8	44.7296	2.63e-08	1.18e-05
ENSMUSG00000015165	Hnrnpl	11	70.7551	2.63e-08	1.18e-05
ENSMUSG00000030057	Cnbp	9	65.6884	2.91e-08	1.27e-05
ENSMUSG00000005373	Mlxipl	9	69.8067	3.98e-08	1.7e-05
ENSMUSG00000034120	Srsf2	4	31.9376	4.77e-08	1.98e-05
ENSMUSG00000030406	Gipr	3	26.6463	5.2e-08	2.11e-05
ENSMUSG00000022228	Zscan26	2	18.6979	6.25e-08	2.47e-05
ENSMUSG00000015656	Hspa8	7	41.7119	7.32e-08	2.82e-05
ENSMUSG00000020893	Per1	4	33.5188	8.17e-08	3.08e-05
ENSMUSG00000038894	Irs2	1	12.7868	9.13e-08	3.36e-05
ENSMUSG00000042195	Slc35f2	1	3.31069	9.48e-08	3.41e-05
ENSMUSG00000059811	Atl2	5	33.8474	1.12e-07	3.93e-05
ENSMUSG00000059743	Fdps	6	31.2212	1.53e-07	5.27e-05
ENSMUSG00000045294	Insig1	2	18.8888	1.62e-07	5.46e-05
ENSMUSG00000042625	Safb2	15	89.0049	1.85e-07	6.1e-05
ENSMUSG00000029467	Atp2a2	5	50.8328	2.13e-07	6.89e-05
ENSMUSG00000032115	Hyou1	8	70.4076	2.44e-07	7.74e-05
ENSMUSG00000026864	Hspa5	6	58.8536	2.5e-07	7.77e-05
ENSMUSG00000039568	Ubald1	2	18.9757	2.58e-07	7.89e-05
ENSMUSG00000049892	Rasd1	1	11.1032	3.02e-07	9.05e-05
ENSMUSG00000020719	Ddx5	7	68.2595	3.41e-07	9.86e-05
ENSMUSG00000032291	Crabp1	1	3.44351	3.37e-07	9.86e-05
ENSMUSG00000037573	Tob1	1	11.4657	3.71e-07	0.000105
ENSMUSG00000027087	Itgav	5	30.4987	3.98e-07	0.000111
ENSMUSG00000031381	Piga	4	28.9478	5.91e-07	0.000162
ENSMUSG00000021360	Gcnt2	3	25.0973	6.06e-07	0.000163
ENSMUSG00000061232	H2-K1	14	102.356	7.34e-07	0.000195
ENSMUSG00000047517	Dmbt1	4	36.4966	7.62e-07	0.000199
ENSMUSG00000045314	Sowahb	1	8.87521	8.87e-07	0.000224
ENSMUSG00000027829	Ccnl1	13	69.5885	8.83e-07	0.000224
ENSMUSG00000020212	Mdm1	9	64.6018	9.69e-07	0.000241
ENSMUSG00000020482	Ccdc117	1	10.3593	1.19e-06	0.000292
ENSMUSG00000002083	Bbc3	4	23.0829	1.22e-06	0.000295
ENSMUSG00000026821	Ralgds	9	50.4768	1.63e-06	0.000389
ENSMUSG00000067279	Ppp1r3c	1	7.77353	1.75e-06	0.00041
ENSMUSG00000033685	Ucp2	10	58.1005	2.04e-06	0.000472
ENSMUSG00000048826	Dact2	1	9.26369	2.17e-06	0.000494
ENSMUSG00000020653	Klf11	1	10.2435	2.36e-06	0.00053
ENSMUSG00000050931	Sgms2	4	24.6675	2.58e-06	0.000565
ENSMUSG00000116143	Sgms2	4	24.6675	2.58e-06	0.000565
ENSMUSG00000053617	Sh3pxd2a	3	27.0349	2.62e-06	0.000565
ENSMUSG00000090841	Myl6	10	63.7155	2.79e-06	0.000595
ENSMUSG00000059796	Eif4a1	11	56.6849	2.94e-06	0.000612
ENSMUSG00000029208	Guf1	7	34.936	2.95e-06	0.000612
ENSMUSG00000028063	Lmna	6	46.2185	3.05e-06	0.000625
ENSMUSG00000020788	Atp2a3	7	50.0676	3.38e-06	0.000684
ENSMUSG00000023034	Nr4a1	4	32.4556	3.52e-06	0.000695
ENSMUSG00000049939	Lrrc4	1	6.47792	3.52e-06	0.000695
ENSMUSG00000047990	C2cd4a	1	9.89103	3.59e-06	0.0007
ENSMUSG00000050240	Hic2	1	8.5059	3.7e-06	0.000712
ENSMUSG00000061904	Slc25a3	7	41.2798	4.05e-06	0.000762
ENSMUSG00000039976	Tbc1d16	2	18.1419	4.09e-06	0.000762
ENSMUSG00000047554	Tmem41b	8	54.6696	4e-06	0.000762
ENSMUSG00000098132	Rassf10	1	8.49267	4.36e-06	0.000802
ENSMUSG00000035498	Cdcp1	3	21.6178	4.7e-06	0.000855
ENSMUSG00000037608	Bclaf1	11	76.2659	5.2e-06	0.000934
ENSMUSG00000032338	Hcn4	1	9.35247	5.37e-06	0.000955
ENSMUSG00000031155	Pim2	3	20.452	5.44e-06	0.000957
ENSMUSG00000016921	Srsf6	3	29.9463	5.79e-06	0.0010012
ENSMUSG00000031485	Plpbp	10	55.3086	5.82e-06	0.0010012
ENSMUSG00000032224	Fam81a	2	9.5903	6.01e-06	0.00102307
ENSMUSG00000002625	Akap8l	10	59.3016	6.46e-06	0.00108903
ENSMUSG00000025041	Nt5c2	9	63.8014	6.66e-06	0.00111103
ENSMUSG00000028820	Sfpq	5	36.4108	7.13e-06	0.00116514
ENSMUSG00000000078	Klf6	3	20.3405	7.09e-06	0.00116514
ENSMUSG00000028357	Kif12	5	39.7623	7.9e-06	0.00127829
ENSMUSG00000032599	Ip6k2	11	62.1419	8.65e-06	0.00135935
ENSMUSG00000042506	Usp22	4	22.7445	8.51e-06	0.00135935
ENSMUSG00000106672	Ip6k2	11	62.1419	8.65e-06	0.00135935
ENSMUSG00000039159	Ube2h	4	24.5169	1e-05	0.00156021
ENSMUSG00000041096	Tspyl2	5	35.9144	1.01e-05	0.00156218
ENSMUSG00000026502	Desi2	2	15.1615	1.04e-05	0.00156919
ENSMUSG00000111522	Desi2	2	15.1615	1.04e-05	0.00156919
ENSMUSG00000005103	Wdr1	8	38.6129	1.18e-05	0.00176439
ENSMUSG00000055200	Sertad3	1	7.10981	1.19e-05	0.00176439
ENSMUSG00000020390	Ube2b	3	25.3999	1.22e-05	0.00179211
ENSMUSG00000034640	Tiparp	2	12.3932	1.32e-05	0.00192843
ENSMUSG00000000214	Th	3	15.6907	1.41e-05	0.00200362
ENSMUSG00000053907	Mat2a	3	20.4649	1.41e-05	0.00200362
ENSMUSG00000104463	Mat2a	3	20.4649	1.41e-05	0.00200362
ENSMUSG00000024063	Lbh	1	11.8323	1.44e-05	0.00202056
ENSMUSG00000027397	Slc20a1	6	33.897	1.45e-05	0.00202355
ENSMUSG00000024539	Ptpn2	3	21.0652	1.55e-05	0.00214458
ENSMUSG00000029233	Srd5a3	5	19.9174	1.64e-05	0.00225239
ENSMUSG00000096780	Tmem181b-ps	3	21.135	1.83e-05	0.00249059
ENSMUSG00000022884	Eif4a2	20	118.782	1.87e-05	0.00252074
ENSMUSG00000031709	Tbc1d9	2	18.6057	1.99e-05	0.00266526
ENSMUSG00000031796	Cfap20	6	40.9486	2.03e-05	0.00269752
ENSMUSG00000044786	Zfp36	2	20.7266	2.12e-05	0.00278707
ENSMUSG00000035187	Nkx6-1	1	12.9033	2.15e-05	0.0028088
ENSMUSG00000001473	Tubb6	2	11.7851	2.22e-05	0.00287752
ENSMUSG00000051495	Irf2bp2	1	12.9408	2.25e-05	0.00289455
ENSMUSG00000041235	Chd7	6	35.9661	2.3e-05	0.00292543
ENSMUSG00000033161	Atp1a1	3	23.735	2.47e-05	0.00312301
ENSMUSG00000095041	AC149090.1	2	20.7179	2.66e-05	0.00331724
ENSMUSG00000042354	Gnl3	9	49.672	2.66e-05	0.00331724
ENSMUSG00000091956	C2cd4b	1	12.7717	2.74e-05	0.00338358
ENSMUSG00000020964	Sel1l	8	56.038	3.45e-05	0.00419297
ENSMUSG00000054499	Dedd2	4	32.6561	3.45e-05	0.00419297
ENSMUSG00000025950	Idh1	4	17.2085	3.47e-05	0.00419297
ENSMUSG00000031799	Tpm4	4	28.278	3.58e-05	0.00428987
ENSMUSG00000048546	Tob2	4	21.278	3.79e-05	0.00451276
ENSMUSG00000057561	Eif1a	7	45.9775	4.16e-05	0.00490831
ENSMUSG00000038630	Zkscan16	1	7.83913	4.55e-05	0.00533929
ENSMUSG00000045671	Spred2	2	18.387	4.65e-05	0.0054148
ENSMUSG00000029328	Hnrnpdl	7	47.6154	4.71e-05	0.00544316
ENSMUSG00000026566	Mpzl1	7	32.0301	5.06e-05	0.00580375
ENSMUSG00000029673	Auts2	10	47.6925	5.35e-05	0.00609449
ENSMUSG00000025408	Ddit3	3	25.6132	5.63e-05	0.00633026
ENSMUSG00000037458	Azin1	8	57.9199	5.61e-05	0.00633026
ENSMUSG00000005968	Tuft1	5	30.3876	5.95e-05	0.00657955
ENSMUSG00000058056	Palld	1	7.24854	5.92e-05	0.00657955
ENSMUSG00000039202	Abhd2	2	18.4489	5.98e-05	0.00657955
ENSMUSG00000027177	Hipk3	4	29.921	6.08e-05	0.00664859
ENSMUSG00000067235	H2-Q10	1	7.87176	6.19e-05	0.00666445
ENSMUSG00000030203	Dusp16	5	24.4089	6.22e-05	0.00666445
ENSMUSG00000027399	Il1a	1	6.79727	6.2e-05	0.00666445
ENSMUSG00000060036	Rpl3	4	30.1944	6.39e-05	0.00680324
ENSMUSG00000071172	Srsf3	6	43.7738	6.69e-05	0.00704758
ENSMUSG00000002346	Slc25a42	5	24.9719	6.71e-05	0.00704758
ENSMUSG00000022433	Csnk1e	8	37.2403	7.02e-05	0.00732951
ENSMUSG00000031604	Msmo1	7	39.8936	7.17e-05	0.00744257
ENSMUSG00000072966	Gprasp2	6	35.7244	7.24e-05	0.0074623
ENSMUSG00000030870	Ubfd1	5	32.7853	7.9e-05	0.00809627
ENSMUSG00000047501	Cldn4	1	11.526	8e-05	0.00814554
ENSMUSG00000009418	Nav1	7	45.0709	8.1e-05	0.0081906
ENSMUSG00000055980	Irs1	1	8.34281	8.17e-05	0.00821651
ENSMUSG00000020423	Btg2	1	13.2742	8.34e-05	0.00832727
ENSMUSG00000007850	Hnrnph1	11	80.1022	8.49e-05	0.00842968
ENSMUSG00000037235	Mxd4	3	24.6641	8.62e-05	0.00850596
ENSMUSG00000000982	Ccl3	1	8.38092	9.05e-05	0.00887739
ENSMUSG00000022858	Tra2b	8	45.4741	9.67e-05	0.00942511
ENSMUSG00000026981	Il1rn	1	5.82924	9.9e-05	0.00958888
ENSMUSG00000039910	Cited2	3	19.5823	0.0001	0.00966684
ENSMUSG00000036427	Gpi1	5	36.4558	0.000103	0.00985078
ENSMUSG00000037887	Dusp8	2	16.8092	0.000105	0.0100182
ENSMUSG00000022425	Enpp2	5	34.2416	0.000109	0.0103029
ENSMUSG00000022463	Srebf2	5	34.802	0.00011	0.0103038
ENSMUSG00000022982	Sod1	2	18.7984	0.000114	0.0107034
ENSMUSG00000070473	Cldn3	1	9.60672	0.000116	0.0108195
ENSMUSG00000024558	Mapk4	3	13.5314	0.000122	0.0112557
ENSMUSG00000018899	Irf1	9	51.1999	0.000131	0.0119363
ENSMUSG00000020484	Xbp1	4	36.2346	0.00013	0.0119363
ENSMUSG00000006333	Rps9	7	37.5683	0.000134	0.0120702
ENSMUSG00000053560	Ier2	1	11.4029	0.000133	0.0120702
ENSMUSG00000021133	Susd6	3	21.6103	0.000134	0.0120702
ENSMUSG00000025239	Limd1	2	12.5268	0.000159	0.0140612
ENSMUSG00000011114	Tbrg1	4	28.622	0.00016	0.0140612
ENSMUSG00000046434	Hnrnpa1	5	40.2853	0.000159	0.0140612
ENSMUSG00000024576	Csnk1a1	9	62.939	0.000158	0.0140612
ENSMUSG00000033379	Atp6v0b	8	43.7047	0.000168	0.0147249
ENSMUSG00000055148	Klf2	1	9.41464	0.000173	0.0150603
ENSMUSG00000004980	Hnrnpa2b1	11	92.3228	0.000174	0.0150603
ENSMUSG00000024042	Sik1	2	11.9138	0.000177	0.0152616
ENSMUSG00000068394	Cep152	1	6.32563	0.000183	0.0156417
ENSMUSG00000052310	Slc39a1	1	9.60962	0.000187	0.0159187
ENSMUSG00000034157	Cipc	6	27.449	0.000188	0.0159708
ENSMUSG00000037868	Egr2	2	8.48778	0.000201	0.0168513
ENSMUSG00000116458	Egr2	2	8.48778	0.000201	0.0168513
ENSMUSG00000074918	Inafm2	1	9.83754	0.000202	0.0168742
ENSMUSG00000032715	Trib3	2	12.7822	0.000203	0.0168879
ENSMUSG00000033658	Ddx19b	2	13.2481	0.000205	0.0169509
ENSMUSG00000005936	Kctd20	12	65.5558	0.000207	0.0170097
ENSMUSG00000052459	Atp6v1a	5	29.6611	0.000214	0.017493
ENSMUSG00000030795	Fus	12	75.7521	0.000226	0.0184046
ENSMUSG00000035953	Pip4p1	7	45.3756	0.00023	0.0186493
ENSMUSG00000028859	Csf3r	2	3.61386	0.000239	0.0192305
ENSMUSG00000037058	Paip2	9	51.6686	0.000244	0.0195193
ENSMUSG00000025612	Bach1	2	15.3896	0.000249	0.0198392
ENSMUSG00000001910	Nacc1	4	19.9466	0.000257	0.0203509
ENSMUSG00000021918	Nek4	4	20.6228	0.000261	0.0205899
ENSMUSG00000019429	Ffar3	2	12.6593	0.000263	0.0206561
ENSMUSG00000021037	Ahsa1	4	24.7958	0.000265	0.0207261
ENSMUSG00000040128	Pnrc1	3	19.4489	0.00027	0.0210294
ENSMUSG00000035840	Lysmd3	4	22.1937	0.000273	0.0211084
ENSMUSG00000021495	Fam193b	5	34.7545	0.000274	0.0211341
ENSMUSG00000050912	Tmem123	2	15.4843	0.000276	0.0211789
ENSMUSG00000050821	Fam131a	5	31.9558	0.000284	0.0216711
ENSMUSG00000003032	Klf4	3	16.9148	0.000287	0.02184
ENSMUSG00000040550	Otud6b	3	20.6872	0.00029	0.0218846
ENSMUSG00000020571	Pdia6	5	38.4764	0.000291	0.0218846
ENSMUSG00000039899	Fgl2	1	9.9531	0.000294	0.0220024
ENSMUSG00000019139	Isyna1	6	28.9808	0.000298	0.0221514
ENSMUSG00000048489	Depp1	3	21.6183	0.000299	0.0221514
ENSMUSG00000022602	Arc	2	20.4037	0.0003	0.0221514
ENSMUSG00000029472	Anapc5	13	73.4818	0.000313	0.0229589
ENSMUSG00000083695	Rnf138rt1	1	8.82673	0.000315	0.0229589
ENSMUSG00000078566	Bnip3	3	21.8538	0.000314	0.0229589
ENSMUSG00000020134	Peli1	3	18.0536	0.000318	0.0230938
ENSMUSG00000042851	Zc3h6	2	11.604	0.000331	0.0239199
ENSMUSG00000044548	Dact1	2	13.8122	0.000338	0.0242456
ENSMUSG00000032621	Srek1	10	56.6191	0.000341	0.0242456
ENSMUSG00000052684	Jun	1	14.6965	0.000342	0.0242456
ENSMUSG00000001248	Gramd1a	10	53.191	0.000341	0.0242456
ENSMUSG00000032423	Syncrip	8	48.0431	0.000345	0.0243599
ENSMUSG00000026977	Marchf7	7	42.5391	0.00035	0.0246187
ENSMUSG00000015291	Gdi1	7	42.1043	0.000353	0.0247604
ENSMUSG00000029068	Ccnl2	5	39.102	0.000362	0.025117
ENSMUSG00000036752	Tubb4b	2	17.5587	0.000361	0.025117
ENSMUSG00000029426	Scarb2	2	15.8165	0.000368	0.0254721
ENSMUSG00000026463	Atp2b4	7	37.3353	0.000386	0.0265763
ENSMUSG00000010067	Rassf1	6	28.5865	0.000388	0.0266069
ENSMUSG00000036822	Topors	1	9.99354	0.000407	0.0275842
ENSMUSG00000054364	Rhob	1	12.8753	0.000406	0.0275842
ENSMUSG00000042377	Fam83g	2	15.9621	0.000407	0.0275842
ENSMUSG00000032802	Srxn1	3	17.5087	0.000414	0.027883
ENSMUSG00000026510	Trp53bp2	1	10.264	0.000419	0.0280366
ENSMUSG00000024206	Rfx2	5	27.5487	0.000419258	0.0280366
ENSMUSG00000008855	Hdac5	16	90.8955	0.000423	0.0281996
ENSMUSG00000038375	Trp53inp2	4	34.0078	0.000426	0.028279
ENSMUSG00000094686	Ccl21a	1	1.43394	0.000433	0.0285888
ENSMUSG00000025967	Eef1b2	8	48.2685	0.000437	0.0287526
ENSMUSG00000019900	Rfx6	5	33.5751	0.00044	0.0288006
ENSMUSG00000097412	1810014B01Rik	2	10.8165	0.000447	0.0291713
ENSMUSG00000096039	D830030K20Rik	1	4.81095	0.000471	0.0304806
ENSMUSG00000031812	Map1lc3b	5	36.1886	0.000473	0.0304806
ENSMUSG00000022507	1810013L24Rik	2	19.0412	0.000471	0.0304806
ENSMUSG00000000303	Cdh1	2	15.3856	0.000476	0.0305759
ENSMUSG00000041607	Mbp	7	26.4515	0.000479	0.0306489
ENSMUSG00000054027	Nt5dc3	1	10.8802	0.000483	0.0307289
ENSMUSG00000095325	Zfp870	2	6.63587	0.000485	0.0307289
ENSMUSG00000032235	Ice2	2	11.2344	0.000486	0.0307289
ENSMUSG00000026628	Atf3	2	19.7003	0.000489	0.0307988
ENSMUSG00000023944	Hsp90ab1	5	32.8295	0.000491	0.0308132
ENSMUSG00000047446	Arl4a	3	21.6194	0.000503	0.0314393
ENSMUSG00000004040	Stat3	13	75.0947	0.000508	0.0316091
ENSMUSG00000024098	Twsg1	3	22.0476	0.000527	0.0326467
ENSMUSG00000039630	Hnrnpu	6	41.9444	0.000534	0.0328608
ENSMUSG00000111145	Hnrnpu	6	41.9444	0.000534	0.0328608
ENSMUSG00000001630	Stk38l	3	19.4358	0.000536	0.0328618
ENSMUSG00000019432	Ddx39b	5	34.3924	0.000549	0.0335071
ENSMUSG00000017204	Gsdma	1	6.73875	0.000552	0.0336011
ENSMUSG00000027858	Tspan2	3	18.3401	0.000561	0.0339794
ENSMUSG00000037857	Nufip2	3	21.4238	0.000572	0.0345652
ENSMUSG00000000275	Trim25	2	14.7801	0.000588	0.0349148
ENSMUSG00000026163	Sphkap	4	35.409	0.000584	0.0349148
ENSMUSG00000063488	Zkscan7	2	14.9845	0.000591	0.0349148
ENSMUSG00000021939	Ctsb	2	21.1801	0.00059	0.0349148
ENSMUSG00000027613	Eif6	4	22.1653	0.000583	0.0349148
ENSMUSG00000021670	Hmgcr	9	44.4135	0.000591	0.0349148
ENSMUSG00000034575	Tent4a	3	18.906	0.000607	0.0354681
ENSMUSG00000025240	Sacm1l	3	23.7234	0.000605	0.0354681
ENSMUSG00000032193	Ldlr	6	35.1989	0.000606	0.0354681
ENSMUSG00000005483	Dnajb1	2	20.0614	0.000621	0.0360169
ENSMUSG00000006024	Napa	7	44.3811	0.00062	0.0360169
ENSMUSG00000037447	Arid5a	8	48.0181	0.00063	0.036397
ENSMUSG00000036046	5031439G07Rik	3	23.3445	0.000636	0.0366301
ENSMUSG00000021273	Fdft1	4	27.7822	0.000644	0.0369498
ENSMUSG00000033730	Egr3	3	19.6279	0.000649	0.0370928
ENSMUSG00000029121	Crmp1	7	30.861	0.00066	0.0376103
ENSMUSG00000031422	Morf4l2	13	78.0405	0.00067	0.0378919
ENSMUSG00000002031	Ift46	10	53.234	0.000668	0.0378919
ENSMUSG00000072501	Phf20l1	12	72.4594	0.000677	0.0380494
ENSMUSG00000041930	Fam222a	1	9.98047	0.000677	0.0380494
ENSMUSG00000064345	mt-Nd2	1	14.9944	0.000698	0.038768
ENSMUSG00000025024	Smndc1	4	24.1781	0.000697	0.038768
ENSMUSG00000016534	Lamp2	5	37.2472	0.000695	0.038768
ENSMUSG00000067071	Hes6	3	19.7296	0.0007	0.038768
ENSMUSG00000018669	Cdk5rap3	8	43.5163	0.000704	0.0388824
ENSMUSG00000041757	Plekha6	11	77.2388	0.000713	0.0392602
ENSMUSG00000025153	Fasn	5	32.5749	0.000721	0.039536
ENSMUSG00000056515	Rab31	1	8.98297	0.000759	0.0414864
ENSMUSG00000025373	Rnf41	4	26.7486	0.000762	0.0415342
ENSMUSG00000017950	Hnf4a	3	22.8416	0.000771	0.041883
ENSMUSG00000022126	Acod1	1	4.00137	0.0007866	0.0425737
ENSMUSG00000059005	Hnrnpa3	5	43.128	0.0008	0.043164
ENSMUSG00000027465	Tbc1d20	4	22.6233	0.000821	0.0441653
ENSMUSG00000058119	Gm5771	1	5.09436	0.000836	0.0447961
ENSMUSG00000021194	Chga	3	33.9855	0.000844	0.045056
ENSMUSG00000071078	Nr2c2ap	3	15.8725	0.000848	0.0451272
ENSMUSG00000031785	Adgrg1	10	52.3638	0.000851	0.0451636
ENSMUSG00000027995	Tlr2	1	10.182	0.000857	0.0452121
ENSMUSG00000027881	Prpf38b	7	44.8708	0.000858	0.0452121
ENSMUSG00000041313	Slc7a1	4	22.6345	0.000864	0.0454076
ENSMUSG00000091971	Hspa1a	1	14.668	0.000873	0.0457323
ENSMUSG00000045193	Cirbp	6	38.0611	0.000903	0.0471377
ENSMUSG00000000827	Tpd52l2	11	61.5786	0.000908	0.0472699
ENSMUSG00000019794	Katna1	2	12.4158	0.000915	0.0473285
ENSMUSG00000115937	Katna1	2	12.4158	0.000915	0.0473285
ENSMUSG00000045362	Tnfrsf26	1	2.85931	0.000923	0.0475894
ENSMUSG00000040836	Gpr161	2	11.8904	0.000958	0.0492252
Supplementary Data S7. Alternatively spliced genes in the Sox9-knockout islets.
