# Supplementary material for: Sox9 regulates alternative splicing and pancreatic beta cell function
Source: Nat Commun. 2024 Jan 18;15:588. doi: 10.1038/s41467-023-44384-8 (PMC10796970; doi:10.1038/s41467-023-44384-8)
Supplement: Supplementary file 11 — Supplementary Data S8 [file 41467_2023_44384_MOESM11_ESM.xlsx]

## Sheet: Table_rMATS.csv
		Gene ID	Gene Symbol	chr	strand	IJC_SAMPLE_1	SJC_SAMPLE_1	IJC_SAMPLE_2	SJC_SAMPLE_2	PValue	FDR	IncLevel1	IncLevel2	AS_type	abs_IncLevelDifference
		ENSMUSG00000021134	Srsf5	chr12	+	1677125918732520	74,98,93,144	81215477261014	187228167129	1.11e-16	5.44e-13	0.764,0.647,0.742,0.715	0.383,0.492,0.383,0.529	MXE	0.27
		ENSMUSG00000021134	Srsf5	chr12	+	1964146521662960	283367419528	100318379091235	1360148511731010	0	0	0.429,0.301,0.359,0.378	0.074,0.118,0.077,0.117	RI	0.27
		ENSMUSG00000026034	Clk1	chr1	-	651494607950	41,38,42,47	286379247438	109,120,33,16	0.00748201	0.0423793	0.612,0.564,0.59,0.668	0.207,0.239,0.427,0.731	RI	0.208
		ENSMUSG00000001901	Kcnh6	chr11	+	36,34,45,64	34,45,50,67	11,14,27,8	74,50,42,47	2.67e-08	1.02e-05	0.382,0.306,0.345,0.358	0.08,0.141,0.273,0.09	A3SS	0.202
		ENSMUSG00000029657	Hsph1	chr5	-	611503533525	375394557691	215569401107	1171938927207	1e-11	4.09e-08	0.475,0.415,0.347,0.297	0.093,0.252,0.194,0.223	SE	0.193
		ENSMUSG00000021250	Fos	chr12	+	224148535475	9,6,4,6	16,117,24,26	3,23,4,1	1.28e-09	7.02e-08	0.928,0.927,0.986,0.976	0.734,0.725,0.756,0.931	RI	0.168
		ENSMUSG00000026034	Clk1	chr1	-	489385669547	41,38,42,47	214526149137	109,120,33,16	7.44e-08	8.91e-05	0.881,0.863,0.908,0.878	0.549,0.731,0.737,0.842	SE	0.168
		ENSMUSG00000037266	Rsrp1	chr4	+	1744121218142430	243348502417	1262163016281750	168243114149	5.14e-05	0.000837203	0.424,0.263,0.271,0.374	0.435,0.408,0.595,0.548	RI	0.163
		ENSMUSG00000037266	Rsrp1	chr4	+	8585608981196	243348502417	651811778776	168243114149	1.82e-05	0.00160133	0.38,0.218,0.237,0.332	0.402,0.367,0.542,0.475	A3SS	0.155
		ENSMUSG00000024807	Syvn1	chr19	+	112,53,191,217	0,0,0,0	39,83,78,61	4,2,2,2	3.85e-05	0.000647766	1.0,1.0,1.0,1.0	0.702,0.909,0.904,0.88	RI	0.151
		ENSMUSG00000045903	Npas4	chr19	-	3802647101029	273195722527	152454235136	49,293,87,51	0.000788037	0.0492839	0.445,0.438,0.361,0.529	0.641,0.471,0.608,0.605	SE	0.138
		ENSMUSG00000024186	Rgs11	chr17	+	36,32,52,84	103113162186	46,47,35,60	64,127,46,61	0.000630666	0.00626942	0.193,0.162,0.18,0.236	0.329,0.202,0.342,0.402	RI	0.126
		ENSMUSG00000021638	Ocln	chr13	-	15,8,18,30	2,0,0,0	75,78,76,38	12,1,6,5	6.5e-05	0.00904001	0.808,1.0,1.0,1.0	0.778,0.978,0.876,0.81	SE	0.091
		ENSMUSG00000024807	Syvn1	chr19	+	29,19,51,59	159141263290	23,35,18,21	553517302233	4.36e-13	3.79e-11	0.103,0.078,0.109,0.114	0.026,0.041,0.036,0.054	RI	0.062
		ENSMUSG00000025151	Maged1	chrX	-	608372725948	1573187327623190	326527333373	3823439320362120	0	0	0.136,0.075,0.096,0.108	0.033,0.046,0.062,0.066	RI	0.052
		ENSMUSG00000024190	Dusp1	chr17	-	170107360338	110988730872121	129,162,53,34	1931123190166	1.52e-08	6.18e-07	0.042,0.034,0.032,0.044	0.161,0.04,0.074,0.056	RI	0.045
		ENSMUSG00000028410	Dnaja1	chr4	+	2656172842773100	1998158631432170	228728372572737	278833562988957	1.09e-09	1.79e-06	0.136,0.114,0.139,0.145	0.089,0.091,0.093,0.084	MXE	0.044
		ENSMUSG00000020048	Hsp90b1	chr10	-	67544114321574	3449357456096010	241774249303	1.00441e+17	0	0	0.051,0.033,0.066,0.067	0.007,0.019,0.012,0.016	RI	0.041
		ENSMUSG00000028410	Dnaja1	chr4	+	115838019481283	1698156426122240	61,331,179,78	264130033004804	0	0	0.051,0.019,0.055,0.043	0.002,0.009,0.005,0.008	RI	0.036
		ENSMUSG00000029657	Hsph1	chr5	-	1565141117751740	10,9,10,28	243226092296557	76,40,9,10	8.04e-05	0.0102819	0.988,0.988,0.989,0.971	0.944,0.972,0.993,0.967	SE	0.015
		ENSMUSG00000025151	Maged1	chrX	-	96,43,176,168	1655209429613340	32,76,29,35	3926460621082170	2.87e-06	7.12e-05	0.019,0.007,0.019,0.016	0.003,0.005,0.004,0.005	RI	0.011
		ENSMUSG00000025151	Maged1	chrX	-	59,37,114,97	1684203829423370	59,88,29,48	3968473120892260	0.00444188	0.0283943	0.015,0.008,0.017,0.013	0.007,0.008,0.006,0.009	RI	0.006
		Supplementary Data S8. Inclusion Junction Count (IJC) represents splicing junctions that connect the upstream and downstream exon to the retained intron.
		Skipping Junction Count (SJC) represents splicing junctions that connect the upstream exon to downstream exon.
