# Supplementary material for: Sox9 regulates alternative splicing and pancreatic beta cell function
Source: Nat Commun. 2024 Jan 18;15:588. doi: 10.1038/s41467-023-44384-8 (PMC10796970; doi:10.1038/s41467-023-44384-8)
Supplement: Supplementary file 12 — Supplementary Data S9 [file 41467_2023_44384_MOESM12_ESM.xlsx]

## Sheet: Sheet1
	Ensembl ID	Transcript ID	Protein	Biotype	p value
	ENSMUST00000094693.10	Srsf5-201	269aa	Protein coding	1.752e-05
	ENSMUST00000110351.7	Srsf5-202	270aa	Protein coding	3.845e-05
	ENSMUST00000110352.9	Srsf5-203	269aa	Protein coding	3.6146e-10
	ENSMUST00000110356.2	Srsf5-205	269aa	Protein coding	0.00416763
	ENSMUST00000125814.8	Srsf5-206	No protein	Processed transcript	8.172e-05
	ENSMUST00000133783.7	Srsf5-207	No protein	Retained intron	0.006029
	ENSMUST00000151036.1	Srsf5-209	No protein	Retained intron	0.02185
	ENSMUST00000152662.1	Srsf5-211	No protein	Processed transcript	0.6648
	ENSMUST00000153056.7	Srsf5-212	No protein	Retained intron	0.0001773
	Supplementary Data S9. Transcript variants of the murine Srsf5. Protein coding variants are shown in blue and non-protein coding variants are shown in orange
