# Supplementary material for: Sox9 regulates alternative splicing and pancreatic beta cell function
Source: Nat Commun. 2024 Jan 18;15:588. doi: 10.1038/s41467-023-44384-8 (PMC10796970; doi:10.1038/s41467-023-44384-8)
Supplement: Supplementary file 13 — Supplementary Data S10 [file 41467_2023_44384_MOESM13_ESM.xlsx]

## Sheet: Sheet1
	Ensembl ID	Transcript ID	Protein	Biotype	p value
	ENSMUST00000130411.6	Srsf6-203	339aa	Protein coding	0.0331363
	ENSMUST00000017065.14	Srsf6-201	135aa	Nonsense mediated decay	0.00353388
	ENSMUST00000193611.5	Srsf6-204	No protein	Retained intron	0.00638547
	Supplementary Data S10. Transcript variants of the murine Srsf6. The protein coding variant is shown in blue
	and non-protein coding variants are shown in orange
