# Supplementary material for: Sox9 regulates alternative splicing and pancreatic beta cell function
Source: Nat Commun. 2024 Jan 18;15:588. doi: 10.1038/s41467-023-44384-8 (PMC10796970; doi:10.1038/s41467-023-44384-8)
Supplement: Supplementary file 14 — Supplementary Data S11 [file 41467_2023_44384_MOESM14_ESM.xlsx]

## Sheet: Beta-1
	Gene	p value	Log fold changes
0	MFAP4	0	4.28074
1	ZG16B	8.64e-131	3.944
2	FABP1	0	3.90045
3	NPPC	0	3.64587
4	OR11Q1P	8.01e-148	3.56451
5	PCP4	0	3.51725
6	KDR	1.73e-101	3.16852
7	MT1M	3.65e-148	3.00839
8	MT1L	1.32e-223	3.00327
9	MT1A	5.01e-70	2.99819
10	COL3A1	1.18e-146	2.96814
11	EFNA4	8.09e-112	2.95361
12	GHRH	1.85e-93	2.93721
13	MXRA8	9.15e-187	2.92109
14	CD8B2	8.61e-269	2.89983
15	EMID1	4.47e-164	2.89379
16	LOXL4	0	2.86134
17	MT1H	1.98e-129	2.75864
18	NPTX2	0	2.68805
19	AKAP12	0	2.67669
20	SCT	0	2.66629
21	ECEL1	4.4e-222	2.65781
22	ANGPTL4	4.09e-103	2.63167
23	BPIFA1	1.93e-78	2.62094
24	SKOR2	0	2.60706
25	CHRNA3	0	2.60614
26	EPHA8	0	2.5993
27	IGSF1	0	2.57203
28	TLE4	0	2.54315
29	IAPP	3e-243	2.48822
30	DLK1	0	2.48739
31	IGFALS	2.64e-140	2.34166
32	IGF2-1	0	2.30486
33	EGFL7	0	2.28232
34	CTHRC1	0	2.22745
35	KCNA3	0	2.21966
36	LMO2	0	2.14492
37	CYP1A1	0	2.12038
38	DSE	5.68e-267	2.07981
39	GLRA3	3.73e-182	2.0684
40	AQP3	0	2.05794
41	PRR15	0	2.03805
42	NR0B2	5.09e-151	2.0373
43	CALD1	0	1.99429
44	CDH6	7.23e-281	1.98871
45	CXCL12	0	1.97907
46	SLC39A5	0	1.97423
47	C1orf115	6.67e-101	1.96733
48	TFF3	0	1.95584
49	MT1E	0	1.95101
50	CDKN1C	0	1.94308
51	HSBP1L1	9.1e-225	1.94242
52	MT1G	0	1.91432
53	SLC6A2	6.06e-186	1.90234
54	HS6ST3	0	1.89847
55	CDH8	0	1.88852
56	PGR	2.2e-73	1.87441
57	FKBP11	0	1.86531
58	SLC4A10	2.25e-187	1.86183
59	TIMP1	0	1.85353
60	MYC	1.9e-71	1.85314
61	UNC5A	1.42e-89	1.84692
62	PCDH7	0	1.84199
63	MT2A	0	1.82712
64	PDLIM2	0	1.82256
65	SUSD4	0	1.80085
66	PTHLH	0	1.79627
67	MLN	1.08e-112	1.78197
68	ERMN	1.99e-170	1.76447
69	ESPN	6.91e-86	1.75868
70	DIO3	2.06e-67	1.75675
71	INS	0	1.74549
72	SIRPA	0	1.73047
73	PLAGL1	0	1.72688
74	LOXL2	4.03e-207	1.72232
75	SYNDIG1L	1.59e-140	1.70623
76	FABP3	4.32e-83	1.70505
77	SLC30A8	0	1.69334
78	NPW	0	1.68206
79	ABCA1	2.81e-230	1.67992
80	HOPX	0	1.67712
81	CHST9	0	1.67012
82	PHGR1	9.6e-96	1.65386
83	TNFRSF12A	3.07e-74	1.63445
84	PCDH20	1.11e-68	1.62253
85	MRAS	8.3e-183	1.61941
86	AGPAT2	0	1.61506
87	RAMP1	0	1.59417
88	INPP1	0	1.59004
89	TMEM190	0	1.58544
90	ADAM12	7.95e-146	1.58161
91	LPAR3	3.59e-58	1.57253
92	SEMA3A	0	1.56359
93	FAM107B	0	1.55561
94	CHRNB4	1.46e-246	1.55491
95	SELENOM	0	1.55305
96	TTR	0	1.54507
97	PNMA3	2.25e-74	1.53782
98	C21orf62	1.47e-102	1.53602
99	NEFM	0	1.53425
100	LPCAT2	5.89e-58	1.50922
101	CYSLTR2	3.84e-98	1.50688
102	LSAMP	0	1.50395
103	LHFPL6	6.88e-197	1.5037
104	RAD17P2	1.3e-55	1.50159
105	STXBP6	2.17e-147	1.50117
106	SMLR1	2.29e-77	1.49798
107	IL17RB	9.1e-271	1.48956
108	RAP1B	0	1.48224
109	TLR5	1.92e-67	1.47825
110	LINC00643	0	1.47698
111	CGREF1	6.78e-72	1.47414
112	RAPGEF5	0	1.47375
113	AC092427.1	0	1.47023
114	APOM	4.39e-203	1.46335
115	SAMSN1	0	1.46163
116	MT1X	0	1.4579
117	ARL4C	1.26e-292	1.44666
118	CHRNA5	0	1.44501
119	KCTD16	0	1.43932
120	DHRS2	1.92e-149	1.43745
121	SOCS1	8.26e-60	1.408
122	ADAMTSL1	0	1.39926
123	OLFM1	7.76e-167	1.38991
124	AGT	0	1.38328
125	HIST1H2BJ	1.81e-172	1.38126
126	TMEM196	0	1.3794
127	ENTPD3	9.55e-184	1.37845
128	OPRK1	1.23e-101	1.37835
129	SMIM5	0	1.37027
130	TNFSF12	1.46e-94	1.37022
131	CD99	0	1.36983
132	TTC39C	0	1.36925
133	C1QL3	1.01e-127	1.36752
134	PLIN3	0	1.3659
135	BAALC	0	1.36331
136	TGFBR3L	7.38e-194	1.34988
137	GAL	7.06e-94	1.34587
138	PPP1R14A	2.76e-234	1.34243
139	PAM	0	1.33877
140	PLIN2	0	1.3292
141	INS-IGF2	6.01e-208	1.3282
142	SLC16A11	2.5e-191	1.32216
143	COL4A6	3.22e-52	1.31938
144	DNAJB9	0	1.3185
145	GCA	0	1.28069
146	NT5DC2	0	1.27862
147	KCNK1	1.19e-83	1.27398
148	BMP4	3.98e-84	1.27388
149	TPST1	9.12e-258	1.2673
150	MAL2	0	1.26432
151	B3GNT7	6.82e-56	1.26052
152	ASIC4	5.5e-92	1.25442
153	LILRB3	5.73e-103	1.25141
154	KCNQ2	2.83e-265	1.24284
155	DGCR6	3.75e-92	1.24186
156	MAFA	1.29e-64	1.23532
157	LRRTM4	1.27e-173	1.23423
158	HCST	6.75e-83	1.22681
159	CEP126	0	1.22456
160	ACVR1C	0	1.21923
161	PANX2	5.58e-63	1.21898
162	NDUFA4	0	1.21624
163	BTBD17	0	1.21577
164	MAPK7	2.11e-58	1.21163
165	CD302	1.75e-150	1.20554
166	DPEP1	0	1.20343
167	RBMX2	0	1.19994
168	PXDC1	6.45e-106	1.18931
169	APOA2	1.67e-63	1.18645
170	SCG5	0	1.18599
171	TSPAN2	0	1.18547
172	KCNK17	0	1.1829
173	TMOD1	3.93e-214	1.16235
174	ARID5B	2.69e-247	1.15549
175	ARHGAP6	0	1.15437
176	ENPP2	0	1.15363
177	FIGNL2	5.42e-87	1.14793
178	HS3ST5	3.19e-66	1.14444
179	PYCR1	2.49e-253	1.14368
180	NUCB2	0	1.14332
181	SSR4	0	1.14122
182	SDK1	6.06e-281	1.13965
183	RGS9	0	1.13811
184	SLC14A2	3.82e-60	1.1348
185	AGMAT	2.08e-86	1.13382
186	GRK5	9.33e-181	1.13189
187	DLG2	1.3e-73	1.12735
188	ALDH1A1	0	1.12246
189	ERN1	9.12e-173	1.1141
190	MGST2	0	1.11118
191	AC005865.2	3.66e-79	1.10852
192	SERINC2	0	1.10814
193	TENM4	2.19e-75	1.10805
194	RHOD	2.77e-114	1.10321
195	ZDHHC14	0	1.10273
196	GCK	1.56e-247	1.10245
197	DLK2	3.92e-122	1.10158
198	OSTC	0	1.08417
199	NPC2	0	1.08398
Supplementary Data S11. The top 200 markers in each cluster after analysis of the 10X sequencing data for single cells isolated from iSOX9KO eBCs cells either treated with or without DOX.

## Sheet: Beta-2
	Gene	p value	Log fold changes
0	C16orf74	8.66e-231	4.3222
1	WSCD2	0	4.07289
2	CACNA1E	8.21e-200	3.68003
3	GNAT3	0	3.65012
4	NEFL	0	3.6276
5	LRRTM3	0	3.62515
6	NEFM	0	3.60772
7	ASIC1	0	3.58922
8	ARID5A	0	3.56131
9	PSTPIP1	0	3.15672
10	HEG1	1.85e-118	3.10434
11	EBF1	0	3.01209
12	CALB2	0	2.97572
13	FNDC5	0	2.94399
14	NKAIN4	1e-103	2.92967
15	ENTPD3	0	2.81079
16	EPHA5	2.44e-160	2.74784
17	IGDCC4	7.91e-221	2.73986
18	FJX1	2.78e-176	2.7307
19	FAM13C	1.01e-136	2.71381
20	SMAD9	1.91e-270	2.71061
21	MAP7D2	0	2.70315
22	SV2B	4.77e-274	2.68136
23	CXCR4	0	2.68089
24	HADH	0	2.67509
25	ENOX1	1.19e-143	2.60549
26	LBH	0	2.56616
27	TGFB2	9.64e-276	2.56606
28	ZFP42	9.21e-188	2.54738
29	ASB9	8.76e-223	2.53547
30	C1orf232	8.29e-111	2.51047
31	DIXDC1	0	2.50836
32	BCL11A	0	2.495
33	CACNA2D3	0	2.4919
34	LRRN3	0	2.47017
35	SEMA3C	0	2.45033
36	LIPC	0	2.44855
37	MAFA	1.72e-168	2.41534
38	GUCY1A2	0	2.40588
39	PCDH7	0	2.39416
40	GALR2	1.4e-173	2.39027
41	C1QA	5.03e-95	2.38467
42	CREB5	5.42e-87	2.37279
43	CNTN4	1.11e-156	2.36449
44	MYCN	2.82e-226	2.32009
45	C20orf27	0	2.31521
46	KCNK15	3.43e-106	2.30634
47	PDLIM1	0	2.29299
48	HS6ST2	0	2.2865
49	TBX2	6.8e-126	2.2661
50	TESC	0	2.26039
51	HPCA	0	2.21369
52	FAM149A	1.55e-92	2.21259
53	NOS1AP	4.42e-137	2.20124
54	ADAMTS5	0	2.18463
55	RBFOX1	1.84e-173	2.17842
56	CCBE1	0	2.13916
57	CCDC68	2.66e-163	2.1374
58	TRPC4	1.43e-162	2.13683
59	GJA1	1.78e-87	2.12961
60	SLC6A18	6.48e-115	2.10925
61	SLC17A8	2.82e-121	2.1075
62	PPP1R14A	0	2.09568
63	SYTL1	0	2.08626
64	SAMSN1	0	2.08442
65	PHYHIPL	2e-137	2.05881
66	PRUNE2	9.18e-280	2.05812
67	FAT3	4.28e-208	2.02817
68	PTGER2	2.37e-87	2.02555
69	MPP6	0	2.01974
70	PLXNA2	0	2.01443
71	SGCD	0	2.01221
72	CHRNA3	0	2.01049
73	LMO1	0	2.00795
74	TMCC3	0	1.99877
75	FREM2	2.81e-250	1.99868
76	GMPR	1.23e-189	1.99856
77	PREX2	6.56e-85	1.98298
78	RPIA	0	1.97768
79	ROBO2	0	1.97048
80	LRTM1	6.45e-104	1.967
81	CAPN13	3.87e-129	1.96212
82	PARM1	1.4e-292	1.95579
83	SMKR1	4.73e-128	1.95146
84	SPEG	9.62e-205	1.93682
85	UQCC1	0	1.93498
86	IGDCC3	0	1.93043
87	CHODL	0	1.92625
88	NEXMIF	9.5e-221	1.91586
89	ERMN	1.66e-113	1.90453
90	CDK6	0	1.89676
91	MAFB	0	1.88725
92	ISX	1.17e-186	1.88483
93	FGF12	0	1.87717
94	SCN7A	1.45e-154	1.8684
95	FIGN	4.33e-253	1.86762
96	TNIK	5.45e-169	1.86727
97	SMYD3	0	1.85688
98	NTNG2	0	1.85498
99	SLC17A6	0	1.84215
100	SLC30A8	0	1.8421
101	C1QL1	0	1.83309
102	REEP1	0	1.81898
103	IZUMO4	3.3e-80	1.81734
104	SEPTIN11	0	1.80963
105	L3MBTL4	8.63e-104	1.80666
106	ANKRD6	9.69e-143	1.80465
107	VAC14	0	1.80438
108	KAZN	2.23e-167	1.79464
109	KRT19	0	1.78802
110	STMN4	1.62e-170	1.78755
111	ACVR1C	0	1.7785
112	PITPNM2	5.3e-125	1.77438
113	GALNT14	1.46e-175	1.76266
114	PSD3	1.47e-283	1.75494
115	NKX6-1	0	1.754
116	ABLIM1	0	1.74438
117	CHML	8.07e-141	1.7407
118	PHLDA1	7.18e-144	1.73747
119	OLFM1	3.61e-175	1.73629
120	DHRS2	5.6e-144	1.73474
121	NDRG1	4.67e-181	1.72734
122	ANGPT2	0	1.72542
123	ALG2	0	1.71944
124	GPBAR1	0	1.71448
125	PPM1H	4.55e-178	1.71427
126	GPR158	8e-107	1.71383
127	SYNDIG1L	3.14e-94	1.71298
128	MARCHF11	1.06e-93	1.71097
129	STMN2	0	1.70984
130	SH3BGRL	0	1.70683
131	TMEM200C	3.94e-86	1.69947
132	SIM1	1.43e-108	1.68102
133	TUBB4A	7.81e-97	1.67774
134	SHISA2	1.19e-116	1.67742
135	IGF1R	0	1.67375
136	RACGAP1	1.04e-77	1.67294
137	RASGEF1B	2.82e-127	1.67243
138	MCUB	5.16e-136	1.66572
139	TMEM196	0	1.64562
140	LHFPL6	6.27e-153	1.63995
141	NSG1	1e-169	1.63543
142	TMEM185A	1.71e-103	1.60203
143	ELAVL2	0	1.60046
144	HCN1	5.76e-244	1.59224
145	COX5A	0	1.58833
146	TUBB2B	0	1.57977
147	BASP1	0	1.5716
148	EEF1A2	0	1.56921
149	CADPS	0	1.56303
150	TMEM38A	4.57e-189	1.56226
151	PLEKHA5	0	1.55934
152	TUNAR	1.27e-272	1.55811
153	BLVRA	6.58e-208	1.55373
154	ZFP36L2	0	1.54832
155	SHF	1.79e-159	1.5473
156	GABBR2	2.78e-128	1.5396
157	AUTS2	1.38e-233	1.53222
158	GLP1R	1.15e-153	1.52488
159	INHBA	6.57e-196	1.5245
160	ERICH5	8.55e-276	1.50764
161	MIIP	1.76e-132	1.50201
162	TSPAN5	0	1.49591
163	MLLT11	0	1.48923
164	RTN1	0	1.48822
165	BMP4	4.52e-74	1.48273
166	CYP2U1	2.14e-115	1.47481
167	NECAB1	3.25e-165	1.47458
168	REXO2	0	1.46521
169	SVIP	0	1.46375
170	EPSTI1	7.13e-265	1.45923
171	PRR15L	6.56e-297	1.45808
172	GPC3	1.13e-111	1.4555
173	GLCE	7.95e-141	1.45017
174	PLCL1	1.16e-267	1.44663
175	SH3GL2	1.16e-168	1.43219
176	ATF5	3.02e-154	1.42915
177	AP3B1	1.31e-213	1.42816
178	USP46	2.94e-153	1.42461
179	RAPGEF5	6.73e-210	1.42117
180	CRISPLD1	9.51e-184	1.41507
181	TTC39C	0	1.40675
182	SLC4A7	2.48e-174	1.4032
183	TXNDC16	1.52e-279	1.39603
184	KIF5C	0	1.38892
185	OTULINL	6.05e-262	1.37933
186	DCX	0	1.37734
187	CITED4	1.06e-84	1.37515
188	MTUS2	1.93e-197	1.37459
189	MMD	5.68e-112	1.37442
190	CDKN1C	1.99e-275	1.37136
191	LRFN2	5.67e-88	1.36591
192	UROS	0	1.36535
193	GRIA4	9.17e-289	1.36301
194	SLAIN1	6.71e-161	1.36137
195	FRMPD4	4.64e-100	1.35801
196	CADM1	0	1.35008
197	MED27	6.43e-238	1.34975
198	PDE5A	1.25e-175	1.34958
199	DPYSL5	2.61e-75	1.33936

## Sheet: Beta Cell Progenitors
	Gene	p value	Log fold changes
0	TPH1	0	5.47733
1	TAC1	3.64e-233	4.7463
2	CA2	1.17e-163	4.7425
3	NPY1R	0	4.67692
4	COL13A1	9.58e-233	4.56936
5	NXPH4	0	4.43782
6	ADGRG4	0	4.43434
7	FAR2P3	2.99e-302	4.39348
8	CHST2	0	4.32051
9	ZBTB7C	0	4.31325
10	TRPA1	0	4.2986
11	MGLL	0	4.29046
12	ARPP21	0	4.2552
13	PHOX2A	8.26e-146	4.20701
14	HDAC9	0	4.18505
15	SLC18A1	0	4.15188
16	SYT6	0	4.10604
17	FAR2P2	0	4.06119
18	ITPR3	3.05e-250	4.05369
19	RGS7BP	0	4.05349
20	SORCS2	0	4.02446
21	AC024940.2	0	3.99669
22	ALX1	0	3.98288
23	SORCS1	0	3.91958
24	PRAG1	0	3.89845
25	NEUROD4	0	3.89485
26	LEFTY1	2.45e-174	3.83112
27	RAB38	0	3.82564
28	ARHGAP24	0	3.804
29	GPC4	0	3.79335
30	KCNA4	0	3.78384
31	TTC29	6.65e-289	3.7495
32	PPP1R17	0	3.74006
33	PDE3A	0	3.71849
34	ADH6	0	3.67464
35	GUCY2C	0	3.66921
36	CBLN1	0	3.6095
37	RASGRP2	5.83e-212	3.60635
38	LAD1	1.25e-217	3.60001
39	COL5A2	0	3.57521
40	DDC	0	3.52032
41	BBOX1	6.28e-148	3.51154
42	TRPC7	2.34e-268	3.48502
43	FEV	0	3.48409
44	ZPLD1	0	3.44893
45	ACSF2	0	3.43979
46	GASK1B	0	3.4364
47	SSTR1	0	3.41223
48	LGALS2	0	3.40908
49	ACPP	4.84e-250	3.40041
50	STAC	0	3.38811
51	SEMA3E	0	3.37315
52	STC1	0	3.37064
53	IRX3	0	3.35337
54	NTRK3	0	3.31934
55	SH3RF3	0	3.30804
56	STUM	0	3.28589
57	TRIM67	7.55e-165	3.28307
58	POU3F4	1.63e-225	3.27591
59	FAM162B	0	3.24811
60	PIP5K1B	0	3.24435
61	CDX2	1.75e-247	3.22407
62	RDH12	0	3.21774
63	C9orf135	0	3.21772
64	CYP2C8	5.48e-250	3.17976
65	SYN2	2.73e-224	3.1766
66	ADAMTS9	0	3.17377
67	GALNT17	0	3.17022
68	MBNL2	0	3.13489
69	NFATC2	0	3.09636
70	ENDOD1	0	3.0919
71	LMX1A	0	3.07873
72	PALM2	0	3.0603
73	SYT13	0	3.05877
74	PDZRN3	0	3.04867
75	DYNC1I1	0	3.04576
76	SEMA6D	0	3.02807
77	SERTM2	1.97e-164	3.0119
78	TRANK1	0	3.00319
79	UNC5B	1.1e-176	2.99208
80	GALNT8	0	2.95456
81	TMEFF2	0	2.94972
82	B3GLCT	0	2.93767
83	PRPS2	0	2.93462
84	DISP3	0	2.913
85	PRKG2	2.34e-162	2.8894
86	KCNS3	0	2.8837
87	ID3	8.63e-140	2.86923
88	SLITRK1	0	2.86481
89	SCN3A	0	2.85235
90	PRKCH	0	2.85002
91	RETREG1	0	2.82297
92	MAP3K20	0	2.81361
93	THSD4	0	2.8014
94	GXYLT2	0	2.80009
95	LRP8	0	2.78934
96	NLGN1	0	2.77997
97	MME	0	2.75963
98	DGKH	0	2.75853
99	CNTNAP5	7e-272	2.74798
100	HRASLS	0	2.74776
101	PEX5L	0	2.74074
102	GAP43	4.11e-205	2.71116
103	CASZ1	0	2.68814
104	BCAR3	0	2.6685
105	CYP2C19	1.07e-292	2.65575
106	ATXN1	0	2.61303
107	SH3GL3	2.32e-230	2.60926
108	MICAL2	0	2.60221
109	B3GAT1	0	2.59512
110	CHST1	1.08e-153	2.58037
111	TSHR	0	2.57691
112	CLEC7A	9.79e-206	2.57581
113	PCSK1	0	2.57383
114	TFAP2C	3.7e-157	2.54965
115	TRHDE	6.94e-257	2.54843
116	CDH3	0	2.5448
117	CDH17	5.59e-127	2.53719
118	CXCL14	0	2.52808
119	HDX	0	2.52173
120	PPP1R3C	2.55e-299	2.51287
121	CLMP	0	2.51007
122	NFKBIZ	0	2.50674
123	STK32A	2.54e-131	2.4836
124	HTRA1	0	2.4717
125	B3GALT2	0	2.46167
126	GRIK3	2.08e-164	2.45597
127	MAPKAPK2	0	2.44853
128	GNG3	1.41e-223	2.44723
129	ZMAT4	6.98e-255	2.44546
130	ADAM19	3.09e-145	2.4328
131	RHOU	0	2.42554
132	PRKCD	1.69e-198	2.42424
133	FAR2	1.16e-133	2.41935
134	SPATA13	0	2.41918
135	WDR63	2.6e-144	2.41049
136	KCNN3	0	2.4018
137	AC092821.1	3.99e-154	2.40025
138	AMER3	0	2.3958
139	CLSTN2	0	2.39242
140	CDKN1A	1.77e-149	2.37844
141	DSC3	1.43e-181	2.37716
142	NRXN2	0	2.37503
143	SLC24A3	3.17e-211	2.37251
144	MDGA1	0	2.37151
145	PSME4	0	2.34453
146	DYRK2	0	2.32763
147	CORO1A	7.97e-134	2.31981
148	IFI35	0	2.31655
149	DIPK2A	0	2.30818
150	TLE3	0	2.30768
151	HNF4G	0	2.30459
152	PGF	0	2.30153
153	SHANK2	0	2.29053
154	GPRC5A	0	2.29032
155	DNAJC12	0	2.28318
156	STEAP2	0	2.2651
157	CTNNA3	6.42e-121	2.26498
158	GATA6	6.49e-287	2.24922
159	GAS6	2.28e-235	2.24384
160	PPFIBP2	0	2.24011
161	GNG8	3.9e-158	2.23763
162	ANGPTL3	1.51e-160	2.22618
163	FGF14	0	2.22511
164	KCNJ3	0	2.22424
165	ABTB1	0	2.21767
166	CREB3L1	7.12e-230	2.21507
167	RDH10	0	2.21425
168	CHST8	0	2.19949
169	ADRA2A	0	2.16374
170	DPYD	3.05e-221	2.15622
171	GPC3	0	2.1524
172	CYB5R2	0	2.14564
173	CMTM3	0	2.14331
174	SNPH	4.58e-300	2.1342
175	VGLL3	2.48e-199	2.12664
176	PSMB8	1.86e-186	2.11903
177	MEGF11	1.65e-255	2.10708
178	TENT5B	7.54e-262	2.09711
179	OSBPL6	0	2.09531
180	EVL	0	2.08976
181	DEGS2	2.25e-238	2.08177
182	ALDOC	0	2.08025
183	RAB31	1.08e-123	2.07698
184	SLC26A6	1.71e-284	2.05776
185	ITPR2	0	2.04786
186	RASSF5	0	2.03858
187	ADCY2	0	2.0271
188	CYP27A1	1.2e-274	2.01784
189	SLC38A3	0	2.01563
190	TM4SF4	0	2.01369
191	RSAD2	7.93e-184	2.00924
192	ME1	2.59e-143	2.00841
193	CTSC	0	2.00748
194	PGM5	3.84e-103	1.99334
195	SCG2	0	1.98739
196	PRODH2	0	1.98619
197	ARHGEF2	0	1.98057
198	C9orf3	0	1.96615
199	EPHA7	1.54e-118	1.96481

## Sheet: Alpha like
	Gene	p value	Log fold changes
0	ARX	0	5.78697
1	MGST1	0	5.11599
2	SERTM1	8.01e-278	4.62713
3	PYY	0	4.51869
4	CXCL1	6.47e-260	4.32997
5	UCN3	1.34e-197	4.1607
6	PF4V1	0	4.05554
7	CXCL6	3.97e-200	4.02161
8	C5orf38	0	3.97212
9	GAST	0	3.92792
10	GSTA1	3.75e-120	3.8098
11	KL	0	3.77032
12	IRX1	9.32e-255	3.75308
13	HPGD	0	3.75044
14	VSTM2L	0	3.70284
15	SLC6A4	0	3.6212
16	KLHL4	0	3.50886
17	SERPINI1	0	3.50794
18	NDNF	1.52e-261	3.49219
19	SLITRK6	0	3.40265
20	CDH22	3.77e-257	3.35959
21	IRX2	0	3.33907
22	DPP4	0	3.3051
23	SLC6A19	1.09e-288	3.28901
24	BTBD11	1.98e-305	3.28515
25	WNT5A	2.63e-217	3.26238
26	PDK3	0	3.251
27	IQGAP2	0	3.24261
28	NAGS	5.68e-193	3.23207
29	NBL1	0	3.21779
30	IGSF11	5.42e-278	3.18379
31	ETV1	0	3.18098
32	CLU	0	3.07612
33	APCDD1	0	3.00194
34	GCG	0	2.99835
35	THSD7A	0	2.9977
36	LY6H	0	2.92177
37	PPY	1.1e-286	2.89487
38	CLDN18	0	2.8472
39	KLF2	1.16e-76	2.83257
40	NOSTRIN	1.66e-229	2.82168
41	G6PC2	0	2.80147
42	SEMA3D	0	2.74763
43	PLK2	0	2.71158
44	SPTSSB	0	2.67907
45	LPAR1	1.51e-196	2.67897
46	ASPH	0	2.64384
47	CDH18	0	2.63157
48	DEUP1	1.26e-128	2.62248
49	FXYD3	1.16e-242	2.58973
50	KLHL41	4e-101	2.53067
51	PCSK5	2.47e-254	2.52195
52	GNG12	0	2.50829
53	SERPINE2	1.4e-112	2.46302
54	DOK6	0	2.45596
55	C1QTNF4	0	2.4511
56	TNFSF10	1.22e-270	2.43038
57	C11orf87	1.38e-169	2.42907
58	LYZ	2.88e-69	2.42855
59	PDGFD	1.21e-194	2.41125
60	MEF2C	7.16e-138	2.37328
61	SERPINA1	0	2.34424
62	HABP2	1.53e-98	2.32248
63	GLS	0	2.31996
64	S100Z	8.86e-125	2.31011
65	C3orf80	5.17e-196	2.30546
66	TMEM236	4.78e-296	2.29767
67	EPHA6	1.06e-107	2.28593
68	PAX6	0	2.27862
69	GCNT3	0	2.26177
70	GPR37	1.13e-139	2.25692
71	FN1	0	2.23839
72	CASR	0	2.23619
73	SLC35F3	9.34e-237	2.22167
74	SEZ6L	0	2.21579
75	PPARG	4.95e-89	2.18166
76	SCIN	0	2.16949
77	CPE	0	2.16803
78	MATN2	3.85e-180	2.16312
79	BAMBI	1.96e-100	2.16152
80	AL109918.1	3.08e-253	2.15988
81	GLIPR2	1.03e-111	2.14099
82	C12orf75	0	2.13461
83	SMCO4	0	2.12406
84	SMC2	0	2.11566
85	SLC9A2	2.1e-114	2.10715
86	FRMD4B	0	2.08318
87	IGFBP2	0	2.07703
88	ARFGEF3	0	2.07608
89	ABHD15	0	2.07565
90	IKZF2	2.7e-307	2.06786
91	IL1R1	2.58e-261	2.0552
92	SASH1	7.07e-278	2.04033
93	TCIM	3.04e-143	2.03678
94	PLA2G10	4.33e-105	2.02957
95	PTGER3	1.54e-77	2.02102
96	LIPH	2.86e-202	2.00567
97	SPRY1	1.38e-92	2.00014
98	SPINK1	0	1.97653
99	SFMBT2	2.05e-241	1.97544
100	TMEM47	1.85e-128	1.96851
101	CTNND2	0	1.96833
102	KLRC2	7.8e-71	1.96607
103	TENT5A	0	1.96401
104	LEPR	0	1.96346
105	KLF5	4.75e-175	1.96006
106	PPP1R3B	4.37e-149	1.94572
107	SH3RF2	6.54e-83	1.94401
108	CD72	2.94e-190	1.93014
109	DEPP1	0	1.92347
110	TSPAN12	1.65e-95	1.92016
111	CYGB	6.64e-116	1.91813
112	OPCML	4.66e-124	1.9012
113	CPVL	3.02e-113	1.8954
114	FFAR1	0	1.88454
115	EPHA4	1.02e-192	1.87681
116	AC008132.1	1.03e-71	1.87579
117	ROR2	1.56e-118	1.87373
118	LAPTM4B	0	1.87097
119	GRIN3A	7.06e-127	1.87087
120	SELENOP	0	1.86654
121	2020-03-03	1.66e-80	1.86324
122	BMP3	3.75e-47	1.86021
123	RGS4	0	1.84652
124	LRP4	5.25e-78	1.84605
125	CRYBG3	0	1.83751
126	SPOCK3	1.42e-264	1.83328
127	HACD1	0	1.83261
128	CTSZ	0	1.82664
129	TIFA	4.52e-136	1.82428
130	SLC39A8	4.47e-79	1.82017
131	ZDHHC23	6.2e-222	1.81973
132	TPD52L1	3.06e-223	1.80996
133	DGKG	3.81e-104	1.80833
134	SOX6	7.91e-136	1.79704
135	SEC11C	0	1.79504
136	PPP4R4	5.68e-67	1.79256
137	TMTC1	0	1.79005
138	EGR4	5.12e-55	1.77988
139	MRLN	7.26e-210	1.77982
140	TIAM1	1.55e-217	1.77965
141	LRAT	1.89e-138	1.77882
142	CMTM7	7.86e-102	1.77244
143	IGFBPL1	0	1.7656
144	SPART	3.73e-81	1.76305
145	ARHGAP10	5.92e-165	1.76205
146	CGA	1.53e-74	1.75031
147	SLC25A33	0	1.73881
148	SERPINA6	1.64e-132	1.73732
149	ALDH1A1	0	1.72965
150	IFIH1	0	1.72615
151	TCF24	4e-104	1.72537
152	UCN	5.25e-52	1.72519
153	ANK1	1.61e-196	1.72259
154	B3GNT5	6.3e-148	1.71938
155	ABCB1	1.75e-116	1.71277
156	GIP	3.21e-140	1.71241
157	DIRAS2	1.62e-70	1.7074
158	TOX3	0	1.69901
159	EVA1A	9.53e-117	1.69083
160	ITGA6	4.22e-56	1.67455
161	TUNAR	0	1.67274
162	SLC7A2	0	1.67045
163	ZFYVE9	6.45e-204	1.65225
164	NEO1	0	1.64251
165	HSPB1	1.54e-180	1.64154
166	CACNA2D2	0	1.63754
167	NR4A1	9.78e-84	1.63227
168	FCHSD2	8.23e-65	1.63026
169	PXK	2.86e-284	1.62535
170	TBC1D2B	1.89e-105	1.60156
171	AC010469.1	2.49e-68	1.5964
172	GLUL	0	1.58807
173	HLF	1.1e-90	1.57383
174	SLC7A14	1.99e-212	1.56867
175	SH3BP5	6.27e-285	1.56317
176	EDARADD	1.82e-213	1.55385
177	GUCY1B1	2.75e-98	1.5532
178	TTR	0	1.54973
179	LINGO1	5.15e-135	1.54746
180	IHH	2.28e-69	1.54564
181	HIGD1A	0	1.54479
182	ITGB1	0	1.54228
183	EPB41L2	7.98e-44	1.54076
184	LMO4	2.76e-220	1.52955
185	MBOAT2	0	1.52676
186	CDK5RAP1	0	1.5185
187	SLC35F4	3.79e-81	1.51816
188	DUSP4	1.16e-233	1.51197
189	LFNG	8.25e-48	1.51182
190	GC	1.53e-80	1.51092
191	KCNG1	1.45e-63	1.50978
192	TMEM14A	0	1.50392
193	GFRA1	1.63e-102	1.5027
194	COL9A2	6.71e-58	1.5
195	HMGCS2	3.61e-43	1.49962
196	ELP4	0	1.49782
197	PHF11	8.36e-114	1.49488
198	NMB	1.19e-194	1.48966
199	NRTN	4.65e-59	1.48452

## Sheet: Delta like
	Gene	p value	Log fold changes
0	SST	0	6.69549
1	HHEX	0	6.62338
2	CRH	0	5.14103
3	FAM20A	0	4.48504
4	NKX6-3	0	4.19839
5	SOX2	1.2e-173	3.92902
6	GABRA1	2.66e-157	3.9179
7	COL25A1	2.43e-165	3.9137
8	SIX2	4.76e-153	3.73076
9	ST3GAL1	0	3.66632
10	LIMCH1	4.79e-137	3.2885
11	CDK14	1.81e-231	3.22353
12	LEPR	0	3.19005
13	EPHB1	1.51e-129	3.09198
14	PCDH11X	0	3.08747
15	SFRP1	0	3.03339
16	AMIGO2	0	3.0331
17	TDO2	3.89e-234	2.98655
18	POU2F2	1.76e-204	2.9521
19	SALL1	1.28e-274	2.79379
20	TRPM3	1.09e-189	2.7856
21	KCTD8	9.87e-234	2.7702
22	NPAS4	1.56e-97	2.7563
23	EGR3	4.59e-137	2.73134
24	MOB3B	7.31e-90	2.60765
25	HRK	0	2.60603
26	RASD1	0	2.56475
27	WSCD1	1.59e-139	2.47946
28	EGR2	8.21e-87	2.43168
29	AK5	4.65e-193	2.4078
30	AMOTL1	4.71e-118	2.30731
31	FOS	0	2.29347
32	PRSS12	7.63e-278	2.23644
33	TIMP3	1.06e-57	2.21695
34	GABRG2	3.52e-170	2.19523
35	RIPPLY3	6.75e-123	2.19043
36	KRT7	2.71e-59	2.17438
37	CHRM3	8.43e-109	2.16108
38	MMRN1	4.39e-134	2.15778
39	BAMBI	1.16e-65	2.15332
40	SAMD5	0	2.14783
41	EGR1	0	2.13609
42	RBP4	1.02e-90	2.12576
43	CDH4	2.65e-172	2.12375
44	FHOD3	1.45e-61	2.08297
45	ATF3	5.57e-122	2.06713
46	CPM	4.72e-202	2.05349
47	CASR	7.57e-297	2.05332
48	AMPH	6.16e-91	2.04416
49	HMGA2	1.14e-94	2.01712
50	PTPRK	2.36e-192	2.01258
51	CDH13	8.66e-66	1.97994
52	TMEM159	1.33e-71	1.9768
53	SNX18	9.25e-270	1.96917
54	RND3	2.51e-155	1.96448
55	NUDT4	0	1.9594
56	CAP2	4.75e-71	1.95422
57	FOSB	3.71e-80	1.94515
58	KCNMB2	6.64e-59	1.92859
59	PTGER2	7.1e-65	1.92581
60	CDH11	7.62e-28	1.9193
61	PTPRG	8.47e-118	1.91283
62	PRKD1	1.13e-47	1.89813
63	ARFGEF3	0	1.89329
64	BRINP1	6.8e-128	1.87749
65	ETV1	0	1.86808
66	CRIM1	2.43e-119	1.8604
67	ADGRG2	3.61e-63	1.85777
68	PPP4R4	2.14e-44	1.8401
69	NEDD9	2.23e-73	1.8386
70	ASCL1	1.16e-153	1.83584
71	C2orf40	1.11e-66	1.82035
72	DAB2IP	2.93e-71	1.80854
73	LRP4	2.51e-44	1.80334
74	CPXM1	3.13e-90	1.79873
75	CNKSR3	0	1.79593
76	2020-03-04	1.23e-51	1.79346
77	TMEM47	1.77e-65	1.77552
78	TSHZ2	2.03e-196	1.77427
79	PBOV1	1.9e-49	1.75514
80	CA8	9.04e-107	1.75443
81	TSPAN12	3.14e-52	1.74654
82	IER2	1.1e-302	1.74102
83	PYGB	8.59e-84	1.73152
84	MASP1	4.01e-56	1.7174
85	ZSCAN31	1.63e-106	1.69779
86	EYS	4.03e-190	1.67999
87	ESRRG	1.54e-124	1.66378
88	MEST	2.5e-264	1.65942
89	LRIG3	5.24e-93	1.64119
90	COL1A2	1.19e-40	1.63319
91	FAM110B	8.12e-123	1.62862
92	PTPRT	2.58e-49	1.62749
93	GSAP	4.28e-46	1.6265
94	FAM13A	7.27e-87	1.62411
95	GPR160	4.06e-99	1.61503
96	ST14	4.29e-42	1.61003
97	NUAK1	3.38e-48	1.58611
98	SEC11C	0	1.5825
99	FRMD4A	1.18e-53	1.58128
100	PRICKLE1	4.86e-56	1.52438
101	PCP4	1.06e-182	1.52088
102	EGR4	4.3e-26	1.51275
103	ACVR2A	2.14e-187	1.51217
104	INHBB	1.84e-96	1.51176
105	SMIM32	0	1.51131
106	KCNJ8	4.25e-112	1.50971
107	AC117457.1	2.93e-35	1.50268
108	RRS1	1.06e-64	1.48962
109	ADAMTS1	1.38e-24	1.48706
110	MYC	8.63e-25	1.48364
111	PABPC5	5.39e-136	1.46389
112	PBX3	8.26e-276	1.46183
113	SYT4	2.81e-278	1.44104
114	TMSB4X	1.02e-287	1.4387
115	TENT5A	1.56e-298	1.43686
116	OLFML3	1.04e-66	1.42367
117	FILIP1L	3.69e-24	1.4124
118	ST3GAL6	1.31e-86	1.40526
119	SERPINF1	3.47e-34	1.39321
120	EDIL3	6.73e-226	1.39093
121	SOX4	4.97e-263	1.38977
122	TENM2	9.36e-106	1.37183
123	TGFBR3	1.35e-39	1.37161
124	TENM3	5.36e-190	1.34362
125	SULT1C4	5.08e-27	1.33536
126	JUN	0	1.32951
127	ARHGEF26	8.33e-35	1.32876
128	SLC44A5	1.94e-66	1.32266
129	TNFRSF21	1.11e-231	1.3141
130	CGNL1	2.78e-62	1.31313
131	CHAC1	1.54e-30	1.30834
132	TRIM71	3.34e-23	1.307
133	SLC38A1	3.95e-135	1.30506
134	OXTR	3.51e-32	1.29861
135	ANK1	4.41e-67	1.29406
136	CHN2	8.91e-26	1.28818
137	BMP2	2.29e-50	1.28808
138	PLCE1	2.09e-142	1.28509
139	SLC7A11	3.71e-41	1.27784
140	FAM78B	1.12e-81	1.27608
141	IGFBPL1	6.41e-177	1.27497
142	DUSP1	7.55e-155	1.26378
143	DSCAML1	4.96e-21	1.26261
144	ARC	5.82e-19	1.26208
145	ENC1	4.86e-15	1.2597
146	SEMA6A	4.43e-75	1.25352
147	FOXO1	2.91e-140	1.25334
148	TBL1Y	1.86e-22	1.25211
149	TXNIP	6.32e-151	1.24746
150	MMP11	1.88e-49	1.24322
151	EGFEM1P	3.12e-25	1.227
152	MAGEL2	2.95e-24	1.22627
153	CCDC88C	6.48e-86	1.22406
154	HACD4	8.99e-35	1.22336
155	FAT1	8.62e-43	1.21968
156	NR2F1	1.38e-102	1.21624
157	SYNE2	2.1e-112	1.21399
158	NOL4	5.75e-181	1.21013
159	PSIP1	8.37e-200	1.20683
160	C17orf58	9.23e-38	1.20484
161	PCSK2	0	1.18563
162	AL121722.1	8.48e-262	1.18429
163	GULP1	1.89e-125	1.18422
164	SRF	8.38e-73	1.1819
165	TNP1	1.93e-16	1.18073
166	NPAS3	1.27e-98	1.1787
167	ALCAM	4.35e-224	1.1782
168	DISP1	1.17e-23	1.17172
169	CLDN18	2.12e-39	1.17136
170	FZD5	7.23e-28	1.1709
171	ANTXR2	2.76e-27	1.16852
172	CDO1	1.54e-53	1.15984
173	HERPUD1	1.78e-207	1.15354
174	FOXP2	5e-84	1.15175
175	SERPINA1	5.9e-121	1.14186
176	BTG2	2.27e-141	1.13257
177	INSYN2	2.24e-17	1.11743
178	TJP2	1.65e-26	1.11383
179	SERINC5	4.33e-64	1.10235
180	LAMA1	2.52e-15	1.09955
181	CLDN6	2.55e-18	1.09123
182	GHRL	6.88e-37	1.0912
183	KCNH1	4.91e-21	1.09085
184	FREM2	1.43e-56	1.08993
185	IGFBP2	4.52e-103	1.08666
186	GABRB3	1.28e-231	1.08617
187	RGS2	2.6e-27	1.08484
188	MCC	8.47e-85	1.08226
189	ARHGEF38	4.04e-16	1.08017
190	DUSP6	3.44e-53	1.07978
191	CDCA7L	5.26e-16	1.0777
192	PDIA4	2.23e-212	1.07647
193	NR4A1	4.16e-22	1.0759
194	CLU	2e-132	1.07549
195	LAMB2	6.47e-38	1.07327
196	ADGRG1	1.39e-44	1.07323
197	TSC22D1	1.44e-278	1.07226
198	CAMK1D	5.88e-55	1.06905
199	SGO2	1.78e-25	1.06808

## Sheet: Proliferating progenitors
	Gene	p value	Log fold changes
0	TOP2A	8.92e-197	7.76665
1	MKI67	1.12e-163	7.74739
2	PBK	3.85e-159	7.71809
3	CDK1	3.89e-184	7.68799
4	ASPM	8.97e-109	7.48398
5	UBE2C	1.27e-129	6.99455
6	DLGAP5	1.52e-101	6.98126
7	CDCA8	2.58e-127	6.86588
8	RAD51AP1	5.68e-193	6.85042
9	CENPM	1.4e-233	6.69791
10	CENPU	5.12e-194	6.61787
11	AURKB	9.17e-118	6.5581
12	NUSAP1	1.9e-145	6.53391
13	TPX2	1.39e-150	6.51799
14	E2F1	1.22e-200	6.22102
15	RRM2	2.76e-207	6.15885
16	CENPW	1.04e-189	6.14748
17	ZWINT	2.37e-246	6.13198
18	NCAPG	6.77e-169	6.05153
19	CCNA2	3.51e-109	5.96868
20	ATAD2	2.06e-232	5.95249
21	BRCA2	8.94e-186	5.93272
22	CENPF	2.03e-141	5.90551
23	CENPE	5.27e-88	5.89856
24	BIRC5	1.63e-182	5.77564
25	FANCI	1.96e-180	5.75047
26	GINS2	7.94e-204	5.68584
27	MXD3	6.8e-100	5.65944
28	CHAF1A	1.34e-159	5.58789
29	MCM6	4.16e-142	5.51041
30	PTTG1	2.85e-102	5.46649
31	CENPH	1.01e-124	5.42719
32	MAD2L1	2.63e-206	5.37745
33	RFC3	5.42e-197	5.37568
34	KIF20B	2.11e-160	5.36215
35	KIF11	1.78e-121	5.24427
36	RMI2	1.13e-126	5.18927
37	CENPK	3.42e-235	5.17164
38	TACC3	2.07e-158	5.1594
39	PHF19	1.67e-211	5.15098
40	CENPN	1.02e-149	5.13136
41	HIST1H2AH	1.02e-80	5.08965
42	HMGB2	2.37e-246	5.0853
43	PCLAF	1.13e-290	5.08244
44	CDKN3	4.67e-154	5.06809
45	WDR76	1.86e-143	5.0249
46	FEN1	1.3e-239	4.98239
47	NCAPG2	3.14e-106	4.92139
48	AURKA	2.51e-87	4.89004
49	CDT1	1.1e-125	4.88924
50	HIST1H1D	5.68e-76	4.87847
51	ARHGAP11A	4.49e-95	4.81037
52	SPC25	3.35e-154	4.80163
53	CLSPN	1.31e-244	4.73418
54	RTKN2	1.51e-114	4.70742
55	CIP2A	1.83e-106	4.6839
56	NDC80	5.37e-113	4.67292
57	LIG1	7.29e-173	4.6651
58	CCNB1	7.64e-85	4.57792
59	PLK1	1.55e-60	4.56027
60	GTSE1	2.24e-120	4.51487
61	KNL1	4.73e-102	4.41817
62	MCM10	2.6e-129	4.39142
63	TROAP	1.81e-63	4.37555
64	ECT2	1.33e-112	4.31607
65	SMC4	9.32e-215	4.25129
66	MCM4	4.17e-169	4.24291
67	PCNA	4.24e-285	4.2221
68	DSN1	5.19e-129	4.2146
69	RRM1	5.55e-264	4.20419
70	ESCO2	1.25e-128	4.18184
71	BRCA1	5.86e-161	4.17845
72	FAM111B	3.08e-149	4.16636
73	SHCBP1	1.06e-112	4.1583
74	MCM3	4.01e-187	4.11555
75	FBXO5	1.1e-128	4.11008
76	UBE2T	6.64e-229	4.10094
77	SPAG5	2.38e-75	4.09542
78	SKA1	2.49e-101	4.00439
79	MCM5	2.12e-129	3.97525
80	KIF23	4.65e-75	3.96027
81	FAM111A	4.17e-109	3.94651
82	EZH2	6.52e-161	3.94587
83	CDCA3	2.95e-67	3.94526
84	SGO2	1.46e-106	3.92292
85	DMC1	3.88e-73	3.88707
86	LMNB1	8.33e-135	3.88023
87	HELLS	1.53e-287	3.83579
88	RFC4	5.89e-139	3.81121
89	VRK1	9.44e-109	3.80974
90	RFC2	1.2e-134	3.77797
91	DHFR	2.12e-186	3.71267
92	FIGNL1	2.96e-67	3.7097
93	SPC24	1.7e-108	3.68104
94	NUDT1	1.81e-115	3.67426
95	MCM7	1.55e-228	3.67285
96	TEDC1	5.88e-76	3.65593
97	ZWILCH	1.03e-96	3.64369
98	RACGAP1	1.2e-87	3.60577
99	CEP152	1.26e-83	3.5844
100	TMSB15A	1.69e-139	3.57069
101	NCAPD3	7.16e-109	3.50995
102	RFC5	9.49e-63	3.50383
103	MGME1	4.63e-86	3.49
104	TMEM106C	1.41e-255	3.48247
105	ZGRF1	5.34e-67	3.48147
106	ATAD5	1.39e-121	3.47119
107	INAFM1	7.98e-56	3.46754
108	CENPJ	6.09e-59	3.45137
109	POLD3	8.23e-116	3.44536
110	GMNN	2.57e-248	3.44498
111	LRR1	3.57e-63	3.39343
112	KNTC1	1.43e-88	3.37494
113	FANCD2	1.61e-97	3.37436
114	TIMELESS	9.74e-108	3.37202
115	POLA2	1.83e-72	3.36581
116	NCAPH	8.57e-80	3.3509
117	CCDC34	2.04e-165	3.33184
118	POLA1	2.33e-66	3.32736
119	CKS1B	7.91e-172	3.30527
120	DONSON	6.58e-68	3.27862
121	SLF1	4.12e-71	3.273
122	CCDC18	6.8e-47	3.26522
123	NRM	3.18e-57	3.25848
124	RBBP8	9.29e-97	3.22666
125	HIST1H4C	1.63e-176	3.20215
126	HIST1H2AG	8.78e-54	3.18924
127	CHEK1	4.29e-127	3.16788
128	RCCD1	5.21e-64	3.16508
129	PRR11	1.18e-65	3.15014
130	DNAJC9	1.01e-78	3.13511
131	ARHGEF39	3.06e-43	3.12126
132	HAUS8	3.19e-57	3.12114
133	MIS18BP1	5.91e-119	3.11002
134	BARD1	4.89e-124	3.10405
135	GINS1	1.48e-46	3.10206
136	TUBA1B	0	3.09984
137	ANKRD9	2.7e-93	3.08927
138	NCAPD2	3.59e-57	3.07221
139	KNSTRN	4.51e-70	3.0671
140	CENPQ	3.79e-92	3.06597
141	TEX30	1.71e-95	3.05041
142	UHRF1	4.47e-46	3.02149
143	MIS18A	1.68e-84	3.01841
144	SPDL1	3.02e-90	3.00339
145	DEK	0	3.00122
146	PRIM2	5.28e-50	2.98863
147	DBF4	1.33e-90	2.98829
148	TMPO	3.4e-208	2.98366
149	DDX11	1.16e-70	2.96483
150	SYNE2	3.2e-178	2.96293
151	ACYP1	7.88e-151	2.94869
152	BRIP1	6.56e-50	2.94649
153	TTF2	9.55e-96	2.94158
154	CCDC74A	2.91e-39	2.93511
155	CENPL	8.07e-56	2.93258
156	TOPBP1	9.85e-153	2.9215
157	HAT1	1.37e-135	2.91223
158	KIF18B	6.11e-37	2.89881
159	CDCA7L	9.54e-40	2.89091
160	DTYMK	1.25e-170	2.87569
161	C9orf40	2.28e-68	2.82626
162	EPB41L2	1.7e-28	2.81863
163	DCK	2.33e-108	2.81766
164	C4orf46	4.87e-47	2.79964
165	CKS2	1.41e-129	2.77449
166	SRGAP2	3.78e-41	2.76221
167	PIDD1	8.17e-47	2.74482
168	USP1	1.07e-136	2.73786
169	WDR62	3.2e-44	2.70721
170	DUT	5.66e-255	2.70629
171	CCHCR1	2.65e-30	2.69563
172	TBC1D31	1.55e-34	2.6903
173	WEE1	7.69e-112	2.68903
174	H2AFX	2.39e-110	2.68548
175	HAUS5	3.45e-49	2.67037
176	PARP2	2.29e-92	2.66813
177	SASS6	9.1e-67	2.65839
178	RPA1	1.34e-57	2.65765
179	GINS4	1.5e-43	2.65702
180	SLC20A1	2.18e-101	2.64635
181	GEN1	4.52e-40	2.63372
182	HIST2H2AC	2.26e-63	2.6331
183	SLBP	1.18e-141	2.62045
184	TEDC2	2.32e-41	2.61174
185	RAD51C	3.14e-127	2.60786
186	MSH2	1.14e-88	2.60673
187	ANP32E	4.48e-103	2.60063
188	HES4	1.69e-138	2.59963
189	RPA3	1.22e-190	2.59039
190	C19orf48	1.12e-110	2.57283
191	RIPPLY3	1.19e-45	2.56932
192	SFR1	7.82e-27	2.55893
193	PMAIP1	7.42e-55	2.53812
194	EXOSC9	4.64e-75	2.53252
195	TMEM107	3.16e-109	2.53145
196	TUBG1	3.02e-103	2.52977
197	CCNF	6.15e-52	2.5205
198	CEP78	3.11e-130	2.50441
199	SCML1	1.22e-52	2.50282

## Sheet: Duct like
	Gene	p value	Log fold changes
0	TM4SF1	7.32e-68	10.1249
1	IFITM3	3.51e-103	8.58307
2	ANXA2	4.05e-70	8.06235
3	IL32	2.28e-59	7.79731
4	ENC1	1.77e-103	7.65274
5	TPM2	2.34e-80	7.45717
6	ZFP36L1	1.15e-92	7.10445
7	CDH11	5.27e-57	7.03274
8	TTYH1	3.07e-70	6.91107
9	VIM	8.69e-64	6.68283
10	AP002956.1	1.95e-45	6.54135
11	CCND1	5.61e-93	6.36846
12	TSPAN18	1.17e-63	6.2568
13	COL4A2	4.22e-54	5.7595
14	DLK1	3.04e-128	5.55702
15	FN1	2.55e-141	5.5314
16	CALB1	4.6e-43	5.52628
17	EPB41L2	1.99e-48	5.51333
18	HES1	3.82e-51	5.48279
19	TOP2A	1.26e-32	5.47722
20	UBE2C	2.12e-26	5.42076
21	GMNN	4.63e-138	5.39555
22	CENPF	5.85e-39	5.35753
23	NFE2L3	3.43e-44	5.27115
24	PTTG1	6.6e-40	5.24319
25	ASPM	1.11e-24	5.20761
26	DLGAP5	1.06e-24	5.20274
27	HLA-B	1.12e-79	5.1537
28	CALD1	7.05e-101	5.05444
29	HMGB2	4.95e-55	5.02444
30	SERPINA1	5.34e-119	5.01023
31	HES4	2.03e-154	4.95954
32	MYL9	1.1e-43	4.94702
33	WWTR1	7.17e-45	4.92875
34	CNN3	3.62e-105	4.90683
35	ACSM3	4.89e-41	4.82476
36	SLC4A4	2.41e-36	4.82315
37	AURKB	9.63e-24	4.77452
38	PAPPA	6.71e-36	4.76548
39	TPX2	1.33e-29	4.749
40	MKI67	8.27e-24	4.74873
41	HMGA2	5.32e-52	4.67669
42	CENPH	6.24e-30	4.64775
43	NUSAP1	1.37e-24	4.63012
44	ANXA3	1.6e-25	4.62077
45	CENPW	1.33e-36	4.61568
46	CDK1	8.96e-25	4.56112
47	CDKN3	2.29e-35	4.55091
48	CENPU	2.3e-27	4.55051
49	LAMA1	4.53e-35	4.52522
50	CENPE	5.09e-20	4.51104
51	RAD51AP1	2.61e-25	4.50196
52	CCNB1	2.59e-29	4.49257
53	SERINC5	2.94e-111	4.46507
54	ANXA13	5.72e-26	4.4634
55	TPM1	4.44e-139	4.46269
56	SDC4	6.92e-40	4.4576
57	EPS8	2.28e-43	4.45208
58	PBK	7.65e-23	4.44444
59	SVIL	2.52e-70	4.42176
60	FILIP1L	8.37e-25	4.35922
61	TMSB15A	1.86e-66	4.32796
62	LIMCH1	2.37e-25	4.30248
63	BIRC5	1.49e-34	4.29805
64	FRMD4A	1.71e-37	4.2907
65	ID3	4.19e-20	4.26574
66	HIST1H1D	2.34e-20	4.26207
67	IGF2-1	2.55e-107	4.21901
68	NOTCH2	1.7e-29	4.21599
69	NUDT1	3.83e-47	4.20748
70	TIMP3	6.62e-19	4.15646
71	SERPINF1	1.74e-31	4.13904
72	MAD2L1	4.91e-36	4.10293
73	CHRNA7	8.37e-25	4.09108
74	KIF20B	8.33e-28	4.09009
75	YBX3	1.21e-59	4.08951
76	CORIN	9.57e-27	4.08575
77	EXPH5	1.51e-30	4.06841
78	SRGAP2	6.57e-28	4.0201
79	MEF2C	9.17e-22	4.00521
80	CDCA8	2.46e-14	4.00201
81	POLE4	9.24e-27	3.99761
82	LPAR6	9.2e-30	3.99532
83	PHGDH	3.26e-104	3.96393
84	LURAP1L	7.19e-42	3.95524
85	CCNA2	6.32e-16	3.92218
86	CLDN6	1.82e-20	3.91615
87	MFAP2	4.61e-41	3.90191
88	HEY2	5.16e-17	3.90078
89	LEFTY1	1.79e-17	3.88828
90	KRT18	1.7e-81	3.8681
91	RBPMS	1.06e-31	3.85856
92	GTSE1	6.35e-28	3.85165
93	RMI2	3.34e-19	3.85144
94	OSBPL1A	1.11e-40	3.84084
95	TNFRSF12A	2.65e-18	3.8244
96	CHEK1	2.69e-41	3.81353
97	PCLAF	2.68e-40	3.80742
98	CSRP2	1.52e-57	3.80287
99	TSPAN6	1.22e-65	3.79123
100	CNN2	1.24e-41	3.78552
101	BRCA2	4.61e-21	3.77216
102	RASSF8	5.71e-19	3.75926
103	ZHX2	5.38e-21	3.74694
104	KIF11	1.28e-19	3.74337
105	PLK1	5.6e-14	3.73608
106	CDK14	1.27e-32	3.73487
107	HSPB1	5.8e-59	3.7344
108	CIP2A	1.35e-18	3.71142
109	MAP3K1	9.01e-26	3.68194
110	RFC3	1.65e-25	3.67385
111	NFKBIA	3.96e-27	3.66694
112	CENPN	1.51e-20	3.64983
113	SPIB	9.14e-13	3.62784
114	ATAD2	4.66e-27	3.6163
115	FLNA	1.13e-62	3.6122
116	HPGD	3.41e-19	3.60812
117	TACC3	4.42e-23	3.59392
118	QSOX1	7.07e-84	3.59231
119	ZWINT	3.64e-24	3.59219
120	SERPINH1	1.17e-46	3.58012
121	UACA	6.68e-19	3.57465
122	EFNA4	1.57e-16	3.57282
123	PHLDA1	8.5e-55	3.56808
124	GSTP1	4.37e-132	3.56408
125	EGFR	1.15e-34	3.55704
126	CHAF1A	3.36e-16	3.51605
127	ITGA6	5.05e-17	3.51507
128	CDT1	1.82e-17	3.51127
129	LMNB1	2.97e-33	3.50067
130	MCM6	2.08e-15	3.49489
131	HSD17B2	2.19e-28	3.49415
132	GINS2	1.96e-20	3.47286
133	SULT1C4	1.08e-18	3.45908
134	HOMER3	4.5e-24	3.45859
135	CENPK	2.24e-26	3.44841
136	KIF23	1.16e-18	3.44464
137	CENPM	5.01e-18	3.44358
138	FANCI	2.66e-16	3.44204
139	ZNF503	1.78e-35	3.42218
140	HIST1H4C	2.82e-60	3.41786
141	ANP32E	1.68e-54	3.41339
142	SORD	6.84e-78	3.40929
143	NDC80	1.23e-17	3.40819
144	CENPV	2.2e-61	3.40768
145	HIST1H2AH	6.08e-11	3.39656
146	MCM3	2.18e-35	3.38132
147	NHSL2	2.32e-18	3.37773
148	HELLS	2.04e-52	3.37739
149	LHFPL6	7.05e-41	3.37539
150	GINS1	1.23e-16	3.37231
151	FJX1	1.7e-22	3.36959
152	TROAP	8.85e-13	3.35134
153	MEX3A	6.36e-34	3.34047
154	SMAD3	7.03e-15	3.33948
155	POLD3	2.25e-30	3.33719
156	CHSY1	1.02e-21	3.32353
157	COL4A6	1.42e-17	3.31885
158	LMCD1	1.18e-18	3.31542
159	CLSPN	7.06e-31	3.30002
160	TLN2	4.95e-20	3.2942
161	TRIP6	3.6e-15	3.28875
162	QKI	8.92e-33	3.28573
163	TCF7L2	5.16e-37	3.28009
164	STARD13	1.06e-19	3.26373
165	EZH2	2.27e-34	3.26234
166	LIN28A	9.92e-19	3.2524
167	F3	4.91e-40	3.23691
168	CKS1B	6.55e-43	3.23317
169	AURKA	7.51e-12	3.22001
170	BRCA1	2.35e-22	3.20719
171	CRTAP	7.8e-27	3.20645
172	FLRT2	3.54e-45	3.18327
173	CCDC198	1.81e-27	3.18247
174	WEE1	5.84e-46	3.18061
175	CPVL	8.04e-21	3.1795
176	BMP7	1.55e-13	3.17173
177	VANGL1	2.44e-15	3.17167
178	NR2F2	1.82e-40	3.16171
179	PLTP	2.36e-12	3.15199
180	NCAPG	2.13e-12	3.15007
181	STXBP6	1.45e-31	3.14343
182	FAT1	4.79e-29	3.13452
183	COL25A1	5.18e-13	3.11965
184	PXDN	7.02e-43	3.11894
185	RAB34	1.9e-37	3.11657
186	EFEMP2	8.62e-18	3.11384
187	PHYHD1	1.07e-13	3.0996
188	GATA6	2.29e-28	3.09732
189	FAM111A	1.23e-21	3.08801
190	GABRG3	1.69e-12	3.08737
191	TMEM63A	1.32e-15	3.08663
192	SYNE2	2.11e-55	3.07446
193	RTKN2	5.12e-14	3.07427
194	CSPP1	1.36e-52	3.06885
195	RANBP17	9.84e-17	3.06183
196	ECT2	5.04e-16	3.05786
197	TMSB4X	2e-77	3.05337
198	IGFBP2	4.27e-67	3.05202
199	LYAR	7.56e-21	3.03615
