# Supplementary material for: Sox9 regulates alternative splicing and pancreatic beta cell function
Source: Nat Commun. 2024 Jan 18;15:588. doi: 10.1038/s41467-023-44384-8 (PMC10796970; doi:10.1038/s41467-023-44384-8)
Supplement: Supplementary file 15 — Supplementary Data S12 [file 41467_2023_44384_MOESM15_ESM.xlsx]

## Sheet: Supplementary Data 12.csv
	Gene	P value adj	Log Fold Change	Cluster
0	HSPA1A	0	1.78979	dox
1	LYZ	2.86485e-58	1.52068	dox
2	HSPA1B	0	1.50315	dox
3	GAST	0	1.33226	dox
4	HIST2H2BF	2.65704e-79	1.22003	dox
5	ZSCAN31	1.53628e-149	1.13769	dox
6	AL031777.3	9.2877e-112	1.10913	dox
7	HIST1H2BG	4.14002e-256	1.08437	dox
8	PTGER3	1.87157e-44	1.06648	dox
9	HIST1H4E	7.07387e-263	1.05457	dox
10	ITIH1	9.50077e-67	0.89629	dox
11	EGR2	5.14938e-33	0.856372	dox
12	CLDN18	4.83966e-60	0.833249	dox
13	C11orf87	2.28571e-38	0.812021	dox
14	RND3	9.70377e-71	0.752218	dox
15	HHEX	4.35839e-44	0.748669	dox
16	NR2F1	9.30538e-132	0.732672	dox
17	GPC3	8.16319e-74	0.707097	dox
18	EGR3	1.40939e-28	0.70693	dox
19	SPTSSB	3.25907e-94	0.688629	dox
20	APCDD1	3.49058e-57	0.681544	dox
21	MEIS2	4.60172e-54	0.667381	dox
22	HIST2H2AA4	1.08273e-60	0.663801	dox
23	CASR	9.38127e-81	0.659042	dox
24	NKX6-3	2.25457e-34	0.645429	dox
25	DCLK1	5.36665e-28	0.643395	dox
26	SMIM32	2.03583e-199	0.638793	dox
27	HIST3H2BB	1.5409e-43	0.638358	dox
28	SEMA3D	5.69851e-51	0.634234	dox
29	ST3GAL1	3.78085e-57	0.632491	dox
30	SAMD5	8.21102e-131	0.630181	dox
31	ZNF354B	1.08572e-43	0.629433	dox
32	FAT3	1.74574e-50	0.62436	dox
33	HIST1H2AC	0	0.62397	dox
34	HIST2H2BE	6.67183e-108	0.611007	dox
35	IRX2	1.6119e-55	0.606254	dox
36	ARFGEF3	5.94778e-187	0.600626	dox
37	MOB1B	6.68264e-189	0.590495	dox
38	UNC93B1	2.24596e-36	0.583727	dox
39	HIST1H3H	5.46296e-32	0.581174	dox
40	RFLNB	2.29761e-42	0.579821	dox
41	RGS4	3.18677e-109	0.576632	dox
42	PDK3	3.55767e-75	0.565822	dox
43	IQGAP2	1.45857e-35	0.563834	dox
44	ETV1	9.45464e-93	0.560541	dox
45	KCTD8	1.13477e-28	0.558744	dox
46	AMIGO2	2.61057e-36	0.554117	dox
47	CRYBG3	6.68192e-74	0.55328	dox
48	RYR1	1.95022e-32	0.552885	dox
49	SCARA3	1.74356e-37	0.551223	dox
50	NELL1	8.88678e-41	0.545576	dox
51	TMTC1	2.27425e-72	0.540304	dox
52	RALYL	1.21346e-34	0.539119	dox
53	GHRL	4.21862e-36	0.538221	dox
54	SST	2.43987e-73	0.531528	dox
55	NR2F2	1.03039e-47	0.529698	dox
56	DUSP5	2.71522e-38	0.521304	dox
57	IGFBP2	1.84751e-79	0.520107	dox
58	MSRA	1.09958e-51	0.518952	dox
59	AMBP	3.64413e-148	0.516788	dox
60	ANK1	1.30972e-35	0.515863	dox
61	VTN	3.10233e-79	0.511088	dox
62	MT1X	2.9376e-98	0.509773	dox
63	NBL1	4.69962e-65	0.505819	dox
64	HIST1H1C	3.09989e-118	0.504051	dox
65	HIST4H4	9.12319e-30	0.500697	dox
66	SERPINA1	1.51022e-80	0.499484	dox
67	LEPR	3.70414e-46	0.498723	dox
68	OLFML3	7.39617e-28	0.494256	dox
69	MT2A	5.47565e-68	0.493154	dox
70	GCNT2	1.07526e-53	0.491942	dox
71	GRM4	1.22263e-64	0.491017	dox
72	CPM	2.76317e-38	0.490134	dox
73	C6orf141	5.71616e-36	0.48959	dox
74	MT1G	3.49842e-45	0.487862	dox
75	SFRP1	5.4666e-44	0.482759	dox
76	TMEFF2	3.0308e-36	0.478758	dox
77	ARHGEF2	2.69256e-40	0.477295	dox
78	RASD1	1.85166e-40	0.477018	dox
79	B4GALNT3	3.72106e-28	0.474308	dox
80	HIST1H4H	4.25193e-34	0.47199	dox
81	MESP1	1.71953e-48	0.470895	dox
82	KCNJ8	3.43864e-36	0.469924	dox
83	ARX	5.49785e-37	0.469852	dox
84	B3GAT1	1.82854e-39	0.466497	dox
85	ZBTB41	1.86593e-64	0.46586	dox
86	SLC7A14	1.28168e-36	0.465388	dox
87	ABCB10	3.93548e-34	0.464646	dox
88	SACS	2.87245e-35	0.462332	dox
89	PTPRK	3.77105e-32	0.461339	dox
90	PCDH9	1.15357e-42	0.460022	dox
91	DNAJB1	1.11059e-95	0.459847	dox
92	FN1	2.71411e-36	0.45295	dox
93	SLC30A1	4.09738e-84	0.449328	dox
94	PRKAB1	1.24993e-37	0.448041	dox
95	GSDMD	2.54448e-41	0.44797	dox
96	ST8SIA4	4.56278e-35	0.445103	dox
97	CCND2	4.15056e-61	0.443602	dox
98	SLC7A2	3.39589e-128	0.442146	dox
99	SIPA1L2	1.29642e-35	0.437784	dox
100	FDX2	2.28578e-34	0.436486	dox
101	FRMD4B	4.99503e-44	0.435775	dox
102	SPATA20	2.72558e-44	0.434888	dox
103	SRF	5.39737e-36	0.430876	dox
104	TUBB2A	5.84689e-88	0.428703	dox
105	GBA3	2.39853e-50	0.427173	dox
106	PARM1	2.81474e-42	0.424793	dox
107	HEPACAM	2.34126e-36	0.423826	dox
108	LPGAT1	6.03669e-74	0.423754	dox
109	CRACR2B	1.14568e-44	0.423317	dox
110	TSPAN9	4.06705e-37	0.421711	dox
111	HIST1H2AE	6.3512e-46	0.418125	dox
112	APOA1	4.79611e-66	0.417953	dox
113	IGFBP5	8.33581e-80	0.415457	dox
114	KTI12	1.84306e-28	0.413457	dox
115	SPOCK3	5.19135e-28	0.410287	dox
116	UGGT1	5.64572e-73	0.410041	dox
117	ADGRL2	9.15224e-36	0.409262	dox
118	WFS1	8.84051e-101	0.408976	dox
119	TM4SF4	2.44863e-30	0.408633	dox
120	ALCAM	7.52119e-92	0.407942	dox
121	DYNLL2	1.41376e-97	0.40714	dox
122	PLCL1	5.81128e-55	0.40563	dox
123	PRPS2	5.09213e-44	0.405587	dox
124	AHSA2P	3.1006e-33	0.404443	dox
125	GLP1R	2.16823e-28	0.40441	dox
126	HECW2	1.00896e-31	0.402568	dox
127	GAS2L3	3.6179e-55	0.401417	dox
128	PLD5	1.76314e-33	0.399478	dox
129	SLC25A33	1.20283e-36	0.399349	dox
130	SNX18	5.59169e-37	0.399305	dox
131	TP53INP1	1.19937e-95	0.395928	dox
132	SMC2	8.39267e-64	0.39591	dox
133	LPCAT1	1.01566e-53	0.395649	dox
134	DGCR2	9.73143e-40	0.394853	dox
135	ARL5B	1.20476e-80	0.394207	dox
136	CRYBA2	9.74365e-117	0.393764	dox
137	NBEAL2	1.5712e-60	0.39316	dox
138	CTC1	5.56419e-31	0.391743	dox
139	FASN	4.41786e-67	0.391698	dox
140	PLXDC2	8.29562e-45	0.391292	dox
141	PEMT	2.32128e-69	0.391263	dox
142	ACSL3	1.7172e-55	0.39102	dox
143	TENT5A	7.39108e-71	0.387571	dox
144	LAPTM4B	7.72128e-49	0.38751	dox
145	PTPRS	2.0484e-46	0.387118	dox
146	SYNE2	7.38654e-38	0.385733	dox
147	FAAP100	2.53478e-34	0.384114	dox
148	MAST4	4.98194e-56	0.382843	dox
149	SRSF1	2.86491e-50	0.38262	dox
150	GPD2	2.61057e-36	0.378061	dox
151	HMGCS1	6.2444e-88	0.377846	dox
152	KCNJ11	5.50459e-41	0.376839	dox
153	NUDT4	3.69272e-51	0.376045	dox
154	NABP1	2.62561e-96	0.375767	dox
155	CACNA2D2	2.43756e-35	0.37549	dox
156	2020-09-09	2.78924e-61	0.374175	dox
157	GPR180	9.3395e-68	0.373863	dox
158	CMTR2	1.46942e-45	0.37279	dox
159	SPOPL	3.20752e-51	0.372282	dox
160	MCRIP1	2.70147e-91	0.372109	dox
161	SERPINI1	1.09471e-41	0.371798	dox
162	SELENOP	1.23397e-39	0.369672	dox
163	ANKS1B	1.02665e-29	0.368026	dox
164	GPAT4	1.81743e-86	0.367451	dox
165	SGSM2	3.60501e-30	0.36689	dox
166	GCNT4	2.21378e-33	0.366474	dox
167	KIAA1147	8.90901e-35	0.366231	dox
168	MT1E	4.41817e-30	0.364523	dox
169	FAR1	1.43396e-44	0.363911	dox
170	ANKRD50	2.31043e-30	0.362635	dox
171	PUM2	1.59766e-47	0.362233	dox
172	UQCC1	1.52133e-56	0.361462	dox
173	CBLN1	3.7171e-36	0.361444	dox
174	HSPA13	2.79804e-53	0.360511	dox
175	PAQR8	2.71361e-38	0.360447	dox
176	ATP8A1	6.22132e-47	0.360378	dox
177	B3GALNT1	7.21283e-39	0.359707	dox
178	TMEM123	5.72567e-50	0.359068	dox
179	NDUFA13	3.77975e-141	0.358982	dox
180	LNPEP	8.59107e-56	0.35887	dox
181	CTNNB1	1.81595e-94	0.35793	dox
182	GULP1	3.35367e-41	0.357856	dox
183	SEC11C	9.95747e-84	0.353899	dox
184	MICOS10	3.238e-142	0.353884	dox
185	KCNS3	2.55187e-31	0.352752	dox
186	IGFBPL1	1.97926e-44	0.351701	dox
187	NAA30	6.88489e-38	0.351621	dox
188	SLC3A2	3.19854e-115	0.350532	dox
189	STARD4	1.77998e-37	0.350028	dox
190	SERGEF	1.65549e-43	0.349485	dox
191	GPM6A	1.53797e-61	0.34946	dox
192	LENG8	9.1309e-30	0.349153	dox
193	COL5A2	2.47717e-36	0.348886	dox
194	SCYL2	6.41705e-41	0.348742	dox
195	LMX1A	1.855e-38	0.348684	dox
196	CAMSAP2	1.96695e-28	0.348576	dox
197	FEV	8.14193e-47	0.346965	dox
198	GRIA3	2.86126e-46	0.34656	dox
199	NUS1	1.75678e-31	0.346451	dox
0	EPS8L1	2.8281e-171	2.09854	nodox
1	GNG8	7.43665e-59	0.994485	nodox
2	SCT	4.30442e-98	0.93407	nodox
3	MXRA8	9.31731e-21	0.65568	nodox
4	PPP1R12C	1.65288e-57	0.628643	nodox
5	MTATP6P1	0	0.587683	nodox
6	AOC1	2.12424e-10	0.581388	nodox
7	MAFA	8.31634e-25	0.578362	nodox
8	TCEAL2	3.18922e-57	0.55016	nodox
9	TFAP2A	1.66316e-11	0.530745	nodox
10	PPY	1.39496e-24	0.52786	nodox
11	TCEAL7	1.05882e-31	0.513586	nodox
12	SLC6A2	8.39047e-24	0.512387	nodox
13	CLPS	1.33821e-08	0.506249	nodox
14	OLFM1	9.24129e-38	0.504194	nodox
15	LCN15	1.1267e-11	0.492889	nodox
16	BMP4	1.26692e-21	0.482386	nodox
17	ECEL1	1.2749e-15	0.479784	nodox
18	FXYD3	1.33192e-16	0.44783	nodox
19	COL13A1	7.28905e-08	0.444941	nodox
20	CCBE1	6.159e-34	0.422298	nodox
21	ARL4C	6.6874e-42	0.413582	nodox
22	MFAP4	6.03025e-09	0.395114	nodox
23	NPPC	2.48613e-12	0.392402	nodox
24	GNAT3	1.71552e-11	0.382495	nodox
25	ERMN	3.91532e-14	0.376901	nodox
26	PSTPIP1	1.97025e-18	0.373761	nodox
27	ATP6V0C	2.08341e-08	0.370587	nodox
28	FIGNL2	2.77548e-16	0.368197	nodox
29	PGR	5.16765e-06	0.364607	nodox
30	EMID1	2.13442e-06	0.352976	nodox
31	DPYSL5	8.51476e-15	0.352021	nodox
33	ALX1	3.42297e-07	0.338288	nodox
34	CDH12	3.93711e-14	0.332971	nodox
35	NCKAP5	5.12495e-32	0.331175	nodox
36	LILRB3	2.88152e-13	0.329279	nodox
37	TLE4	5.70578e-32	0.32891	nodox
39	ENTPD3	1.61749e-16	0.318109	nodox
40	LDB2	7.56781e-11	0.311672	nodox
41	GNG3	5.60048e-08	0.305468	nodox
42	HS3ST5	3.40382e-09	0.30524	nodox
43	CALY	2.9571e-38	0.302034	nodox
44	BEX5	2.91761e-17	0.297881	nodox
45	CHRNA3	1.78759e-30	0.293965	nodox
48	PCDHGB6	4.02108e-09	0.284337	nodox
49	IGDCC4	5.77475e-07	0.280562	nodox
51	GALNT16	2.80175e-09	0.275406	nodox
52	IAPP	3.92906e-07	0.274339	nodox
54	ABCB1	6.67281e-07	0.265216	nodox
55	TMEM190	2.68982e-31	0.259765	nodox
56	LOXL3	4.9454e-09	0.258083	nodox
57	RGS16	4.62263e-17	0.25103	nodox
59	PANX2	1.58311e-05	0.24475	nodox
60	SH3GL2	1.8294e-13	0.240664	nodox
61	SLC16A12	5.00745e-27	0.238768	nodox
62	KCNK1	3.79199e-06	0.236748	nodox
64	STMN2	3.42483e-51	0.235466	nodox
65	GAL	2.69686e-06	0.231585	nodox
66	EGFL7	3.24306e-20	0.226512	nodox
67	DLK1	6.37328e-15	0.225515	nodox
68	IGF2-1	2.53703e-15	0.223826	nodox
69	AC005865.2	1.21494e-06	0.221681	nodox
70	CALB2	1.91627e-17	0.220962	nodox
72	POLD3	9.27153e-06	0.218608	nodox
74	CYP51A1	2.41131e-06	0.217206	nodox
75	IK	2.27421e-41	0.211801	nodox
78	C1QL3	2.06305e-06	0.209528	nodox
79	AC011462.1	6.95567e-08	0.207093	nodox
80	IL17RB	5.90125e-10	0.20616	nodox
81	EPHA8	1.1072e-07	0.205996	nodox
82	RGS9	1.43803e-19	0.205916	nodox
83	SELENOM	8.74276e-22	0.205104	nodox
85	LRAT	4.02615e-05	0.203317	nodox
86	STMN4	2.21766e-07	0.202917	nodox
88	MCUB	1.7126e-06	0.202187	nodox
89	LINC01881	5.60252e-06	0.200049	nodox
90	2020-09-06	1.39626e-10	0.196863	nodox
91	PLAGL1	3.01417e-15	0.195111	nodox
92	C10orf95	4.41914e-07	0.194455	nodox
94	NDUFB1	2.2245e-68	0.191966	nodox
95	FNDC5	1.31765e-05	0.191019	nodox
97	WFDC2	1.49751e-22	0.19035	nodox
98	SKOR2	1.06197e-06	0.18987	nodox
99	SEMA6A	4.64478e-07	0.188543	nodox
101	PLCXD3	1.65676e-14	0.18732	nodox
105	HPCA	3.79378e-10	0.185286	nodox
107	ANGPT2	9.66762e-13	0.184509	nodox
108	SRY	5.64759e-06	0.18399	nodox
111	CNFN	2.07445e-17	0.181203	nodox
113	CEP126	2.08141e-12	0.178013	nodox
117	WSCD2	7.7913e-05	0.176008	nodox
118	MICU1	3.63492e-13	0.175114	nodox
119	LMO1	8.11758e-10	0.173428	nodox
120	RINL	2.89527e-05	0.171629	nodox
122	CTHRC1	2.80444e-11	0.170666	nodox
127	AEBP1	1.99094e-05	0.162106	nodox
128	FKBP2	7.89727e-06	0.161322	nodox
129	CEP164	7.33532e-16	0.161293	nodox
132	ALAS1	1.45327e-06	0.159442	nodox
133	ENPP2	2.69113e-17	0.159121	nodox
135	TNFRSF19	9.696e-05	0.15891	nodox
137	OPRD1	9.90695e-05	0.157859	nodox
138	SSB	7.14961e-20	0.157615	nodox
139	CAVIN3	6.55081e-06	0.155981	nodox
140	WDR70	4.32968e-08	0.154708	nodox
141	FXYD6	2.2805e-12	0.152643	nodox
142	ADA2	5.77434e-05	0.15221	nodox
145	AL162231.1	2.23985e-05	0.150843	nodox
148	LRRTM4	1.02452e-05	0.150156	nodox
150	IGSF1	1.7959e-07	0.148619	nodox
151	PDLIM4	3.58755e-07	0.148404	nodox
154	PLIN2	2.25398e-10	0.147446	nodox
157	PDCD6IPP2	2.12931e-07	0.145179	nodox
158	ACAT1	2.53551e-14	0.145134	nodox
160	NT5DC2	3.73549e-09	0.144423	nodox
161	ARID5B	7.64224e-08	0.144155	nodox
164	PTHLH	4.4833e-05	0.143198	nodox
166	BRD9	8.65854e-10	0.14259	nodox
167	PCP4	1.10446e-06	0.142344	nodox
169	MSN	3.88643e-06	0.138802	nodox
170	Sept11	3.49052e-15	0.138741	nodox
171	MFAP1	3.79768e-10	0.138142	nodox
174	AGPAT4	2.35307e-07	0.13681	nodox
175	UBE2V1	1.9031e-05	0.135844	nodox
178	DHX40	2.2824e-10	0.135016	nodox
179	MNAT1	6.29611e-09	0.133938	nodox
187	KCNQ2	4.33603e-06	0.129743	nodox
188	TIMP1	1.03661e-10	0.129604	nodox
191	NHP2	8.15349e-08	0.128777	nodox
192	DDX24	3.8179e-23	0.128238	nodox
193	DIXDC1	4.35816e-05	0.127733	nodox
195	EIF5B	4.91047e-25	0.127231	nodox
199	CALCOCO2	3.94994e-20	0.126845	nodox
Supplementary Data S12. The top 200 genes that are dysregulated in either direction (up or down) upon treatment of iSOX9KO eBCs with DOX.

## Sheet: Sheet1
	Gene	P value adj	Log Fold Change
	HSPA1A	0	1.78979
	HSPA1B	0	1.50315
	HIST2H2BF	2.65704e-79	1.22003
	HIST1H2BG	4.14002e-256	1.08437
	HIST1H4E	7.07387e-263	1.05457
	HIST2H2AA4	1.08273e-60	0.663801
	HIST3H2BB	1.5409e-43	0.638358
	HIST1H2AC	0	0.62397
	HIST2H2BE	6.67183e-108	0.611007
	HIST1H3H	5.46296e-32	0.581174
	PTGER3	1.87157e-44	1.06648
