# Supplementary material for: Sox9 regulates alternative splicing and pancreatic beta cell function
Source: Nat Commun. 2024 Jan 18;15:588. doi: 10.1038/s41467-023-44384-8 (PMC10796970; doi:10.1038/s41467-023-44384-8)
Supplement: Supplementary file 17 — Source Data [file 41467_2023_44384_MOESM17_ESM.xlsx]

## Sheet: Figure 1A
Figure 1A
		Control		Ins-Cre;Sox9+/-		Ins-Cre;Sox9-/-
	min	Mean	SEM	Mean	SEM	Mean	SEM
	0	51.9286	3.43298	62.4545	6.46299	72.5	7.98784
	15	325	14.4016	359.545	14.9966	393.8	23.2431
	30	352.643	22.9705	420.818	13.1708	463.9	21.3273
	60	257.286	22.0654	338	21.4345	397.6	31.6186
	90	178.071	12.9939	218.454	15.086	299.3	35.7062
	120	132.714	12.0212	178.818	10.9908	222	21.2645

## Sheet: Figure 1A_AUC
Figure 1_AUC
			Control	Ins-Cre;Sox9+/-	Ins-Cre;Sox9-/-
			35565	35152.5	41685
			30142.5	31725	48112.5
			21675	37297.5	53025
			39232.5	45412.5	33637.5
			38752.5	35070	33622.5
			25680	27345	34567.5
			20865	31605	58462.5
			29977.5	38370	35955
			23047.5	37365	40132.5
			21412.5	32715	32055
			25642.5	29707.5
			20100
			31920
			31492.5

## Sheet: Figure 1A_BodyWeight
Figure 1A_BodyWeight
		Control		Ins-Cre;Sox9+/-		Ins-Cre;Sox9-/-
		Mean	SEM	Mean	SEM	Mean	SEM
		44.4	1.70733	50	1.87942	50	3.8442
		49		41.9		58.1
		30		38.6		59
		36		36.3		30.1
		37		29.7		31.7
		31		43.8		38.6
		30		39.7		35
		31		43.1		59.4
		47.3		49.9		59.2
		32		41		42.4
		33.4		49.5
		37.4
		36
		41

## Sheet: Figure 1A_FastingGlucose
Figure 1A_FastingGlucose
		Control		Ins-Cre;Sox9+/-		Ins-Cre;Sox9-/-
		Mean	SEM	Mean	SEM	Mean	SEM
		54	3.43298	111	6.46299	85	7.98784
		69		52		110
		42		69		114
		69		44		61
		70		59		45
		38		46		66
		41		75		49
		37		41		79
		72		58		74
		51		46		42
		41
		51
		45
		47

## Sheet: Figure 1C
Figure 1C
		Control			Ins-Cre;Sox9-/-
	Fat Mass	37.1573	30	19.8254	43.257	43.8376	34.5369
	Lean Mass	62.1774	68.2992	77.98	54.9918	54.7293	64.8015

## Sheet: Figure 1D
Figure 1D
		Control	Ins-Cre;Sox9-/-
		0.422465	1.15011
		0.556592	2.44552
		0.317417	1.84503
		0.317417
		0.723637
		0.446468
		1.19467
		0.688339
		0.491405

## Sheet: Figure 1E
Figure 1E
		Control						Ins-Cre;Sox9-/-
	0 min	0.499626	0.758475	0.239416	0.671422	0.208838	0.163677	0.549246	0.360124	1.24733	0.549409	0.609711	0.170418	0.0690805	0.730805
	30 min	2.19667	1.91508	1.37074	1.01596	0.370141	0.654762	1.13765	1.0781	2.73274	0.60135	0.686894	0.138674	0.149762	0.894427

## Sheet: Figure 1F
Figure 1F
		Control						Ins-Cre;Sox9-/-
	Stimulation Index (30min/0min)	4.39662	2.52491	5.72534	1.51314	1.77238	4.00033	2.07129	2.99369	2.19088	1.09454	1.12659	0.813731	2.16793	1.22389

## Sheet: Figure 1I
Figure 1I
		Adeno-RFP						Adeno-Cre
	Sox9	1	1.73682	2.35917	1	1.30967	0.787403	0.737917	1.01858	0.882656	0.323931	0.680526	0.813149
	Ins1	1	0.757522	0.795407	1	0.854893	1.16869	0.612267	0.46498	0.457633	0.969348	1.06654	0.837956
	Ins2	1	0.636817	0.719307	1	0.745571	0.713277	0.563764	0.444819	0.402867	0.6878	0.574814	0.503232
	Pdx1	1	0.770961	0.842834	1	0.758283	0.759552	0.745182	0.500284	0.6442	0.598425	0.650354	0.566345
	Nkx6.1	1	0.752267	0.828564	1	0.811394	0.975437	0.776689	0.368129	0.434093	0.680049	0.632217	0.571731
	Mafa	1	0.670019	0.693068	1	0.749335	1.02449	0.547338	0.308944	0.413544	1.04554	0.980371	0.849264
	Neurod1	1	0.745162	0.788687	1	0.745727	0.812582	0.641345	0.54179	0.524518	0.614844	0.729465	0.74048
	Ucn3	1	0.817978	0.830858	1	0.667979	0.78644	0.774711	0.417571	0.460013	0.939575	0.892122	0.805011
	Glut2	1	0.730021	0.743254	1	0.747259	0.973021	0.710784	0.403499	0.443991	0.560652	0.559765	0.508093

## Sheet: Figure 1J
Figure 1J
		Ad-mCherry						Ad-Cre
	2.8mM Glucose	0.114744	0.118711	0.2596	0.326944	0.0953266	0.129129	0.047332	0.0327083	0.0377176	0.0458347	0.0140982	0.487312
	16.7mM Glucose	0.551957	1.3186	2.02481	1.0305	1.76891	0.482856	0.288444	0.150384	0.288497	0.612746	0.395117	0.360594
	16.7mM Glucose +KCl	5.83872	5.08244	5.29735	6.42365	7.2759	2.7608	1.75011	0.466486	2.39311	5.03382	1.60119	2.36243

[truncated: 15 more sheets: Figure 1K, Figure 3E, Figure 4A, Figure 4C, Figure 4D, Figure 4E, Figure 5E, Figure 5F, Figure 5G, Figure 5H, Figure 6E, Figure 6F, Figure S3F, Figure S4B, Figure S4C]
